# Supplementary material for: Hypoxia-related long noncoding RNAs are associated with varicocele-related male infertility
Source: PLoS One. 2020 Apr 30;15(4):e0232357. doi: 10.1371/journal.pone.0232357 (PMC7192471; doi:10.1371/journal.pone.0232357)
Supplement: S1 Table — (XLSX) [file pone.0232357.s001.xlsx]

## Sheet: Table S1 (GSE76743)
differentially expressed lncRNAS responding to hypoxia in uman umbilical vein endothelial cells (HUVECs)
LncRNA	log2FoldChange	padj
MIR210HG	4.77505	1.07983e-76
KB-1460A1.5	2.01522	7.65739e-24
hsa-mir-146a	1.92667	1.01059e-23
AP001046.5	2.79716	1.91812e-22
AC004383.4	3.13794	5.14028e-22
HOXD-AS1	1.04993	8.87864e-22
CTB-85P21.2	3.66088	9.11208e-21
XXYLT1-AS2	1.83404	1.1986e-20
RP11-354K1.1	2.69484	2.96915e-20
LINC00607	1.36511	1.18937e-19
RP11-264M12.2	3.01348	1.63454e-17
RP11-363E7.4	2.02313	6.00774e-17
AC005682.5	-1.4496	2.91502e-16
RP11-327L3.1	-1.14838	4.6684e-15
RP11-184M15.1	-1.45317	1.23061e-14
RP11-132A1.4	-2.25057	8.24231e-14
RP11-347E10.1	2.42821	1.7037e-13
HIF1A-AS2	1.9113	1.93978e-13
PSMG3-AS1	1.13778	2.11241e-13
MEG8	1.589	2.25056e-13
RAMP2-AS1	1.27842	2.46973e-13
RECQL4	-1.60922	2.67441e-13
SERTAD4-AS1	1.64662	2.85519e-13
LINC00323	2.69321	6.52487e-13
ADORA2A-AS1	1.96125	1.22307e-12
AC011526.1	1.29083	2.54437e-12
AC017002.1	2.32243	3.14474e-12
MALAT1	0.841203	3.40698e-12
CTC-546K23.1	-2.15995	3.89798e-12
SNHG3	-0.987814	1.06989e-11
RP3-399L15.3	1.61476	5.96933e-11
LINC00277	1.78655	1.58498e-10
H19	3.00806	2.50636e-10
AC078883.3	3.14482	6.97832e-10
LINC00702	1.5256	1.25913e-09
RP11-818F20.5	1.25193	1.31777e-09
PRIM2	-1.36705	2.00287e-09
AC093818.1	1.49337	2.41078e-09
CTD-3018O17.3	1.22319	3.59608e-09
SNHG1	-0.945116	4.49539e-09
RP11-1398P2.1	1.67981	9.74141e-09
CTC-378H22.1	3.02834	9.89919e-09
RP11-221N13.4	-3.72862	1.1165e-08
RP11-235E17.6	1.50505	1.43777e-08
AC002480.3	0.973776	1.47577e-08
AC010136.2	2.74267	1.50704e-08
RP11-663P9.1	2.23498	1.75926e-08
AC017048.3	0.871986	2.04176e-08
DLEU2	-2.33163	2.29075e-08
CTC-471J1.2	1.66431	2.36453e-08
RP11-68I18.10	1.37603	2.86421e-08
MEG3	1.56651	2.91874e-08
RP11-529H20.6	1.95588	3.30338e-08
RP11-77P16.4	3.29537	4.21062e-08
RP5-995J12.2	1.65425	4.21062e-08
SLC2A1-AS1	2.19473	5.33908e-08
CTD-2369P2.2	1.65976	6.13182e-08
RP11-93L9.1	1.33506	6.35107e-08
BCYRN1	-1.56089	6.77886e-08
HOXA11-AS	1.16094	8.95107e-08
CTC-205M6.5	1.00477	1.31799e-07
RP11-322E11.5	0.956643	2.14282e-07
RP11-255A11.21	-1.5569	2.14571e-07
RP11-145F16.2	1.02674	2.44079e-07
LINC00340	1.34386	2.46062e-07
RP11-425M5.5	2.58896	2.49453e-07
LINC00305	2.87052	4.0305e-07
RP11-923I11.6	1.46633	4.15362e-07
RP11-395B7.7	0.817267	4.41803e-07
AC012668.3	2.94178	5.08437e-07
UHRF1	-2.38615	6.2832e-07
RP11-266E14.1	1.26989	8.95116e-07
RP11-802E16.3	1.14886	1.05254e-06
RP11-111M22.3	-0.923081	1.27344e-06
RUSC1-AS1	0.680697	1.43013e-06
RP11-161I2.1	1.36763	1.67754e-06
EGOT	2.33683	1.9774e-06
RP11-344E13.3	2.90276	2.04957e-06
RP11-536O18.2	-1.01074	2.86759e-06
AP001053.11	0.878012	3.10133e-06
LINC00847	0.731382	3.44948e-06
AC074212.5	1.00518	3.66306e-06
BAIAP2-AS1	0.706019	3.68907e-06
RP11-540A21.2	1.58212	3.70319e-06
RP11-340F14.5	1.294	3.78804e-06
RP11-498C9.15	-1.41297	3.93695e-06
Z97634.5	1.36046	3.968e-06
SNHG15	-0.844898	4.08789e-06
CTD-2339L15.1	1.01332	5.57028e-06
RP1-59D14.5	1.09685	5.80016e-06
AC006129.4	1.92198	6.31201e-06
RP4-614O4.12	2.20242	6.73974e-06
RP11-351J23.1	1.97526	7.34784e-06
TPT1-AS1	0.937311	7.52754e-06
RP11-66N24.4	1.11852	7.64994e-06
SNHG10	-0.935802	7.70489e-06
CTD-2267D19.6	-2.29243	7.72498e-06
CTD-2384B11.2	1.54849	7.77256e-06
AC013400.2	1.89514	8.58211e-06
RP11-420L9.5	1.08192	8.67729e-06
AC144831.1	2.46362	8.73749e-06
KB-1732A1.1	-1.13406	9.26848e-06
CTB-60B18.10	3.16144	9.63827e-06
RP11-305N23.1	-2.69276	1.37303e-05
RP11-49I11.1	1.38602	1.72374e-05
PCBP1-AS1	0.720274	1.8679e-05
RP11-138I1.3	-1.85039	1.96227e-05
RP11-521C20.4	1.10799	2.42293e-05
OPLAH	1.4501	2.50519e-05
TMPO-AS1	-1.30519	2.57465e-05
RP11-553L6.5	0.876682	2.84406e-05
MEG9	1.36621	2.92343e-05
CTB-25B13.12	1.67757	2.99848e-05
RP11-492E3.1	1.14345	3.27282e-05
AL449209.1	-0.774788	3.6897e-05
RP3-510D11.2	1.82288	3.73033e-05
RP13-516M14.1	1.0008	4.09225e-05
RP11-496I9.1	2.47018	4.09577e-05
AC017116.8	1.5395	4.14305e-05
AC156455.1	0.81012	4.50879e-05
RP5-1024G6.8	-1.38445	4.6388e-05
RP11-159D12.2	-0.64812	4.82789e-05
AC004540.5	1.11932	5.01571e-05
RP5-1086D14.6	-1.54235	5.23437e-05
RP4-758J18.10	2.66872	5.23864e-05
CTB-55O6.12	0.924433	5.47044e-05
GS1-465N13.1	1.15351	5.65481e-05
UNC5B-AS1	2.09289	6.04044e-05
RP11-672A2.4	1.40596	6.71652e-05
AC017099.3	1.07612	6.73859e-05
RP11-50C13.1	0.859494	6.7856e-05
RP11-21L23.2	1.19157	7.37887e-05
RP11-65F13.2	-0.692086	7.65488e-05
AC005154.6	0.64208	7.90633e-05
DICER1-AS1	1.34575	8.3645e-05
ADAMTS9-AS2	1.61286	9.26987e-05
RP11-253E3.3	-0.92322	9.93412e-05
MIR22HG	0.488058	0.000105005
RP11-483P21.2	1.83973	0.000109165
RP3-395M20.8	1.11707	0.000111469
CTC-510F12.2	0.967513	0.000122739
RP5-991G20.1	-2.37008	0.000122812
RP11-838N2.4	0.998718	0.000129426
LINC00176	0.940659	0.000132372
RP11-182I10.3	2.05041	0.000134571
RAB11B-AS1	1.20806	0.000144157
RP11-462G12.1	1.79804	0.000150077
RP11-420A23.1	1.1979	0.000154008
LINC00482	2.5878	0.00015669
LBX2-AS1	0.852372	0.000165862
GAS6-AS1	1.31224	0.000171328
AC108058.1	1.12529	0.000175295
RP11-1277A3.1	0.759722	0.000177388
AC004158.2	-1.80356	0.00017832
CTA-14H9.5	1.5003	0.000178645
AP000525.9	0.995001	0.00018276
RP11-432J22.2	-1.06083	0.000190493
AP006621.6	1.04803	0.00019112
AC007283.5	1.19729	0.00020044
RP11-213H15.3	2.19867	0.000212548
LINC00338	0.846582	0.000220746
RP11-435O5.2	-2.75557	0.000227983
RP13-1039J1.2	2.23209	0.000231385
AC008103.5	1.49704	0.00023262
PROX1-AS1	2.14491	0.000252366
CTD-2510F5.4	-1.89952	0.000253042
CTD-2521M24.9	1.08309	0.000253228
AC108488.3	-0.651433	0.000261822
AP000473.5	1.21955	0.000264318
LINC00669	-1.59843	0.000268862
UBXN8	-0.755377	0.000274695
CTD-3252C9.4	0.831808	0.000278863
DNM3OS	0.927303	0.000278863
AC068039.4	1.3203	0.000282762
RP11-423G4.9	1.20676	0.000297582
RP11-617D20.1	1.68671	0.000300934
AC144450.2	2.46916	0.00031145
RP11-535A19.2	1.47732	0.00031346
RP3-523C21.1	0.900088	0.000313605
LINC00174	0.865909	0.000317053
RP11-48B3.4	1.23604	0.000321083
RP11-690G19.3	1.05077	0.000323015
CTD-2265M8.2	2.68084	0.000327015
RP11-395I6.3	1.57057	0.00033459
AC073130.1	-1.23865	0.000349492
AC005330.2	1.97019	0.000350274
RP11-552F3.9	1.2203	0.000368839
hsa-mir-6080	0.866392	0.000372982
ST3GAL6-AS1	0.883182	0.000404604
RP11-115J23.1	-0.681744	0.000411635
RP1-140K8.1	2.31392	0.000412707
RP11-258C19.7	0.655618	0.000415082
MIR17HG	-0.933136	0.000481342
CTD-2012K14.6	2.11442	0.000484383
RP11-434C1.1	1.69352	0.00048585
CTC-550B14.7	1.39386	0.000486395
AL773572.7	2.25086	0.000493057
RP11-420G6.4	0.760372	0.000497914
RP11-16P6.1	-1.72889	0.000501755
USP6NL-IT1	-0.788242	0.000518468
RP5-864K19.4	1.35069	0.000530322
RP11-1094M14.11	-0.662392	0.000566927
RP11-160E2.19	1.29066	0.000595871
AC074286.1	0.842146	0.000618305
AC009336.24	0.776155	0.00062421
TSPEAR-AS1	1.33229	0.000627093
AC009404.2	0.971465	0.000665556
KB-1043D8.8	3.01888	0.000677943
RP11-2B6.3	1.82826	0.000713914
LINC00839	0.696666	0.000732156
CTC-786C10.1	-1.5449	0.000768829
RP11-351I24.1	1.87591	0.000785711
RP11-274H2.3	1.34104	0.000822948
C6orf3	1.13055	0.000823199
SNHG16	-0.446682	0.000882764
RP3-337H4.8	-1.03115	0.000901782
RP11-168K11.3	0.893161	0.000931532
LINC00685	1.24752	0.000933322
AC005264.2	1.67866	0.000966539
RP11-536K7.3	0.828745	0.00106101
AC092171.2	1.46472	0.00107515
RP11-472B18.2	0.847323	0.0011152
RP5-991G20.4	-1.05543	0.00112787
RP11-295G20.2	1.13342	0.00115944
RP11-890B15.3	0.718527	0.00123693
RP11-6N17.3	-2.10549	0.0012485
RP11-228B15.4	0.890144	0.00125691
AC046143.3	0.759888	0.00126191
RP1-30G7.2	1.26973	0.00139689
RP11-552M11.8	1.0322	0.00140219
RP11-44N21.1	1.68791	0.0014205
COL4A2-AS1	0.940509	0.00146573
RP11-490G2.2	0.877656	0.00147305
RP11-473M20.14	0.567323	0.00155172
RP11-650L12.2	-1.22441	0.0016257
MLLT4-AS1	1.45784	0.00162935
RP11-475N22.4	-0.526578	0.0016315
RP11-272L13.3	1.64484	0.00165434
ENTPD1-AS1	-1.19341	0.0016913
RP11-244O19.1	0.582098	0.0017015
AC026806.2	1.34095	0.00170745
RP11-705O1.8	-1.43788	0.00173294
RP11-251M1.1	0.725174	0.00176555
RP11-849F2.8	1.37405	0.00178706
PRKCQ-AS1	-0.774269	0.00181302
RP11-378A13.1	0.711391	0.00196624
AC074212.6	1.00546	0.00201339
RP11-661A12.9	1.1312	0.00201691
RP11-153A23.6	1.18001	0.00202322
AC016629.8	0.816802	0.00207248
CTD-2545M3.8	1.50603	0.00215501
CTD-2135D7.5	2.19673	0.00220273
AC012065.7	1.88938	0.00225799
RP11-452H21.4	-2.1217	0.00226913
RP11-110I1.12	-1.14138	0.00231871
AD000090.2	-0.772156	0.00231871
AC006273.5	0.92355	0.00232518
RP11-73M7.1	-1.20369	0.00232957
AC084018.1	0.906836	0.00233729
PKD1L3	1.09749	0.00236372
RP11-80H8.4	1.5613	0.00239959
RP11-403I13.8	1.73181	0.00241895
RP11-62F24.2	-1.50386	0.00250618
CTD-2562J17.7	1.08102	0.00254728
RP11-1109F11.3	1.46448	0.00261028
RP11-169K16.9	0.635782	0.00261618
RP11-320M2.1	-1.10009	0.00261633
RP1-178F10.1	1.80638	0.00269115
RP11-156E6.1	-0.555132	0.00274178
RP11-160E2.21	1.40524	0.00292055
CTD-3195I5.5	0.95009	0.00299467
RP11-20D14.6	0.883369	0.0030817
MMP24-AS1	0.882568	0.00312147
CTC-429P9.3	0.804143	0.00325208
RP11-46D6.1	0.800946	0.00332268
LINC00475	0.844119	0.00335391
RP11-361F15.2	0.522119	0.00348807
RP5-894A10.2	1.15873	0.00350642
RP11-1020A11.1	1.40369	0.00357852
RP5-1086K13.1	0.924081	0.00361671
RP11-594N15.2	-1.0303	0.00371654
AF127936.7	0.814774	0.0038357
RP11-524C21.2	1.3595	0.003907
AC007620.3	-1.37092	0.0039773
LINC00857	-1.02581	0.00399215
AC017104.6	2.31802	0.00400283
RP11-834C11.4	1.12687	0.00400506
CTB-58E17.1	0.922526	0.00400957
AC093391.2	2.18379	0.00409563
RP11-303E16.3	-1.43603	0.00427949
RP11-18B16.2	1.24443	0.00432654
CD27-AS1	0.835293	0.00435933
DIAPH2-AS1	-1.52656	0.00436973
RP4-561L24.3	1.10983	0.00445687
U73166.2	1.41944	0.00446333
NARF-IT1	1.28498	0.00455409
RP11-54O7.11	2.18497	0.00461234
RP11-588K22.2	1.4691	0.00467634
RP11-350F4.2	-0.584803	0.00484368
RP11-1006G14.4	0.680252	0.0048731
RP11-10K16.1	0.655545	0.00489491
RP11-57H14.4	0.5672	0.0049963
RP3-454B23.1	-1.13504	0.00500675
RP11-435O5.4	1.89592	0.00501012
PDXDC2P	0.784485	0.00502968
RP5-1071N3.1	1.26799	0.00510931
DANCR	-0.431747	0.0051228
TTLL11-IT1	-0.831614	0.00528803
RP11-244H3.1	1.0759	0.00530023
CTD-2228K2.7	0.696994	0.00534106
RP11-566E18.3	-0.438398	0.0053419
RP4-647C14.2	0.726896	0.00547312
RP11-70L8.4	-1.85207	0.0054997
RP11-876N24.5	-1.09649	0.00559819
SERHL	1.08703	0.005601
CTD-2366F13.1	-0.965727	0.00560281
RP11-323F24.1	0.969172	0.00567193
AC005306.3	1.16727	0.0058572
RP11-1024P17.1	0.785614	0.00586583
RP11-473M20.9	0.774368	0.00588193
RP11-875O11.3	1.43619	0.00588765
RP11-277L2.3	1.90382	0.00593816
RP11-368P15.3	1.02377	0.00606109
CTD-2116N17.1	-2.19406	0.00609037
RP11-254F7.2	0.855914	0.00615153
RP11-349A22.5	0.45482	0.00615301
UBAC2-AS1	-0.959271	0.00619738
LINC00152	0.940577	0.00626971
RP11-297D21.4	1.00386	0.00629009
RP11-281P23.2	-1.61293	0.00629976
RP11-697E2.4	1.81636	0.00635596
RP13-507I23.1	0.86887	0.00636073
RP3-439F8.1	2.25284	0.00638948
RP11-108M9.3	1.30546	0.006868
RP11-252A24.7	0.804947	0.0068712
RP11-452L6.1	1.15605	0.00689118
RP11-6N17.4	0.664294	0.00689147
AC113189.5	0.862861	0.00702184
RP5-1007M22.2	0.708795	0.00706001
DLGAP1-AS1	0.606712	0.0070711
RP13-152O15.5	1.09723	0.0071845
CTD-2587M2.1	0.888321	0.00741256
SNAI3-AS1	0.575203	0.00765955
RP11-400K9.4	1.33477	0.00790741
AC147651.3	0.931257	0.00798053
SSPO	1.32616	0.00807138
AC010761.8	-0.827491	0.0080806
RP11-439E19.9	1.48814	0.00809309
RP11-160E2.11	1.16317	0.00817491
GS1-124K5.11	0.458524	0.00820865
RP11-373D23.3	1.75988	0.00828985
CTC-277H1.7	0.696882	0.008306
CTC-471F3.6	1.12008	0.00868859
AC144450.1	1.72403	0.00875266
AC068580.6	0.916562	0.00885002
TP53TG1	0.946092	0.00892794
MIR31HG	-0.699402	0.00895479
CTD-3131K8.3	1.35871	0.00900805
AC018766.5	0.805287	0.0092071
RP11-488L18.10	0.455249	0.00920898
RP1-67M12.2	1.43585	0.00928861
CTD-2015H6.3	0.618571	0.00956186
RP11-1069G10.2	1.45731	0.00960022
RP1-37C10.3	1.56067	0.00965398
RP11-483P21.3	1.60298	0.00970232
RP11-698N11.4	0.723863	0.00970627
AC093323.3	-0.53466	0.00982707
RP4-761J14.10	2.00368	0.00987912
RP11-498D10.6	1.2131	0.00989123
DACT3-AS1	1.45651	0.00990677
RP11-255G12.3	1.06285	0.0100392
CTD-2021J15.2	-1.26275	0.0101337
RP11-923I11.5	1.4318	0.0101785
RP4-742C19.8	1.05479	0.0102401
RP13-15E13.1	1.04092	0.0104466
RP11-932O9.10	-1.00273	0.0105198
RP11-113K21.4	1.52043	0.0109104
DENND5B-AS1	1.15137	0.0110354
AC093620.5	1.23955	0.011251
CTA-29F11.1	-0.633986	0.0112613
SLC25A5-AS1	-0.763926	0.0113267
DNMBP-AS1	0.856496	0.0115607
AP001062.7	1.0757	0.0116777
AC005519.4	0.785111	0.0117088
RP11-720L2.3	1.90289	0.0117899
LINC00324	1.29965	0.0118731
RP11-31F15.1	-0.696793	0.0119563
RP11-274B21.10	1.0289	0.0120338
AC068491.1	0.863277	0.0122958
RP11-659E9.4	1.81441	0.0123708
RP11-304M2.2	0.629591	0.012468
RP11-627G18.3	1.10056	0.0125066
RP11-739N20.2	-1.53696	0.012735
SNHG12	-0.479202	0.0128385
AC068282.3	1.09893	0.012881
ZNF674-AS1	-0.669504	0.0129541
RP11-326K13.4	1.06818	0.0130692
RP3-449M8.9	1.63345	0.0132188
RP11-589N15.2	0.810269	0.0132831
RP1-283E3.8	0.652897	0.0132934
RP1-92O14.6	0.727228	0.0133238
AC147651.4	0.85664	0.0133848
RP11-517B11.4	1.69371	0.0138977
CTC-548K16.6	1.02301	0.0139284
RP1-43E13.2	-1.3008	0.0139848
AC006042.6	0.793689	0.014151
LINC00263	0.480631	0.0142994
BHLHE40-AS1	1.16059	0.0143309
CTC-329D1.2	-0.897348	0.0143374
CTC-444N24.8	1.20823	0.0144158
RP5-1172A22.1	1.27893	0.0145315
RP11-1112J20.2	-1.18781	0.0146513
RP11-550I24.2	-0.984772	0.0148469
RP11-362F19.1	1.48331	0.0148687
PTPRG-AS1	-1.49207	0.0151008
RP4-564F22.2	-0.654192	0.0151992
RP5-902P8.12	1.0528	0.0153383
AC084125.4	0.841106	0.0155101
RP11-490M8.1	0.91609	0.0157162
RP11-499E18.1	1.4726	0.0157958
RP11-22P6.3	-0.769644	0.0160095
RP11-455B3.1	-1.5926	0.0160834
RP11-221N13.3	-0.872506	0.0162354
RP11-622K12.1	0.688939	0.0162996
SNHG7	0.618226	0.016547
RP11-308D16.4	-1.01842	0.0165559
CTD-2278I10.4	1.35433	0.0166303
AC005387.3	1.64346	0.0168752
CTD-2313J17.5	1.114	0.0171417
RP1-193H18.2	-0.477537	0.0171683
RP11-573D15.9	-1.15193	0.0172033
RP11-69E11.8	-1.60088	0.0173396
CTB-92J24.2	-1.19609	0.0174541
AC007040.7	-1.31473	0.0178509
RP11-549B18.1	-0.874139	0.0181231
RP11-320G24.1	1.27653	0.0187578
RP11-923I11.1	0.890466	0.0188843
LINC00471	-1.45818	0.0188843
RP4-773N10.4	0.463457	0.0190212
RP4-593C16.3	1.48281	0.0191741
RP11-387H17.6	-1.23607	0.0194726
AC012513.6	1.11317	0.0194915
RP11-150O12.1	-1.55746	0.019584
RP11-37B2.1	0.568546	0.0196499
RP11-359M6.1	1.79535	0.0196509
RP1-122P22.2	0.952794	0.0197426
KDM5B-AS1	1.16149	0.0200108
FOXN3-AS1	0.946171	0.0201051
RP11-13N13.2	-0.986112	0.0201292
RP11-436A20.4	0.628958	0.0203046
GS1-251I9.4	-0.650135	0.0204315
RP11-152N13.5	-0.984132	0.0207961
RP11-869B15.1	0.886666	0.0210681
RP11-932O9.9	1.4143	0.0214664
RP11-407G23.4	1.17541	0.0218343
LINC00641	-0.4536	0.0223022
RP11-263K19.4	1.5015	0.0226744
RP11-131L23.1	1.10228	0.0226852
INTS6-AS1	1.03671	0.0229314
TAPT1-AS1	0.813659	0.0233993
RP11-879F14.2	-0.588898	0.0235338
RP13-766D20.2	1.33661	0.0235893
CTC-444N24.11	0.566149	0.0235917
RP11-517P14.2	-0.886886	0.0236624
RP5-875O13.1	1.39143	0.0242377
GS1-358P8.4	0.443417	0.0243734
AC123768.4	0.966305	0.0247248
RP11-414H17.5	1.97963	0.025529
RP1-140K8.5	0.606287	0.0255599
RP11-69E11.4	0.957796	0.0256306
AC012668.2	0.997921	0.0256306
AC006129.2	0.620136	0.02565
RP11-84C13.1	-1.08989	0.0257473
AL132709.5	0.565483	0.0259116
RP11-20I23.8	-0.989431	0.0264821
RP11-285F7.2	1.16063	0.0270952
BDNF-AS	1.47466	0.0274652
AC090587.2	-1.12542	0.0275856
AGBL5-IT1	1.16741	0.0276695
CRYM-AS1	-1.11286	0.0278426
RP11-4O1.2	0.586093	0.028664
RP11-262H14.4	0.883594	0.0286718
EPB41L4A-AS1	0.521416	0.0287065
RP11-81N13.1	-1.11744	0.0288096
RP11-245M24.1	-1.7582	0.0288314
FAM66C	0.781399	0.0289111
CTC-232P5.3	1.81682	0.0290403
LINC00205	0.411851	0.0291009
RP3-486L4.4	-1.10167	0.0297249
RP5-1103G7.4	0.565624	0.0298271
LINC00426	-1.05375	0.0303127
RP11-313E19.2	1.56593	0.0303244
TEN1-CDK3	0.886745	0.0303617
RP11-876N24.4	-1.00049	0.0303959
SMIM12-AS1	0.529773	0.0310552
RP11-1223D19.1	-0.544648	0.0311451
RP11-113K21.5	-0.518416	0.0315534
CTD-3138B18.6	0.997113	0.0318923
RP4-717I23.3	0.653611	0.0320194
CTB-58E17.3	0.814494	0.0322806
RP3-355L5.4	0.7097	0.0323091
RP11-1072C15.4	-1.49073	0.0324409
RP13-941N14.1	-1.72669	0.0324917
KCNQ1OT1	0.598144	0.0325977
AC006547.13	0.683736	0.0326771
RP5-1148A21.3	0.85349	0.032796
RP11-658F2.8	0.654599	0.0330422
TTTY14	0.745979	0.033148
RP11-750H9.5	-0.787184	0.03341
RP11-879F14.3	-1.38838	0.033541
CTA-445C9.15	0.483114	0.0336724
CTD-2001E22.2	1.2499	0.0339001
RP11-277P12.20	0.877556	0.0343831
CTD-2024P10.1	0.735727	0.0348567
RP5-940J5.6	-1.09684	0.0350463
RP11-727A23.4	-1.21268	0.0352005
RP11-424I19.2	1.05882	0.0352145
RP11-680G24.5	0.716068	0.0353102
RP1-266L20.2	0.792999	0.0355145
AC008592.5	1.68829	0.0357172
LA16c-OS12.2	1.17929	0.0357283
CASP8AP2	-0.869551	0.0361156
RP11-303E16.2	-0.535736	0.0365155
ILF3-AS1	-0.392555	0.0365473
LINC00638	0.904143	0.0370119
RP11-453F18__B.1	-1.39068	0.0373924
RP11-453E17.1	0.48093	0.0374747
RP11-457M11.2	0.511248	0.0375422
AC069513.3	0.447061	0.0377583
RP3-523E19.2	1.2304	0.0380307
AC112229.7	-0.489354	0.0382237
RP11-305O6.3	1.56439	0.038585
AL132709.1	0.873552	0.0386589
RP11-274B21.8	1.14339	0.0389322
AC002310.12	0.858971	0.039421
TOB1-AS1	1.29989	0.0394658
RP11-27I1.2	0.374201	0.0395754
AP001347.6	-1.46295	0.0397191
AC074289.1	1.20953	0.0406181
RP11-446H18.3	-0.485819	0.0411583
GS1-600G8.5	1.13964	0.0411583
AC015849.2	1.43318	0.0414225
WWC2-AS2	0.812722	0.0415458
RP11-290H9.4	1.0058	0.0416745
RP11-266I14.3	1.03345	0.0421177
CTB-50L17.16	1.36199	0.0424334
RP11-757G1.6	0.583009	0.0424362
RP11-148K1.12	1.04683	0.04278
CTC-301O7.4	0.78204	0.0428466
SNHG11	0.691583	0.0431745
RP11-214C8.5	0.456917	0.0434094
CTD-2561B21.11	1.55244	0.0434755
AC069278.4	0.941534	0.0435071
RP11-166P13.3	1.04052	0.0437416
ZNF718	-0.574485	0.0439412
HOXA-AS2	-0.448459	0.0444735
AC002480.4	0.592992	0.0445625
RP11-82L18.4	-1.67439	0.0448952
MFI2-AS1	0.860424	0.0452729
CTD-2589M5.5	-1.29441	0.0453705
RP11-134P9.3	1.46096	0.0454383
RP4-575N6.5	0.897199	0.0458157
RP11-477D19.2	-0.549499	0.0458964
RP11-500G22.2	0.942236	0.0460467
RP5-940J5.3	1.27274	0.0463535
RP11-14N7.2	0.715918	0.0464421
RP11-879F14.1	-1.20986	0.0468617
TPTEP1	0.854609	0.0470911
KCNJ2-AS1	0.83375	0.0472685
CTC-241F20.3	-0.406874	0.0472733
RP11-488C13.6	0.648986	0.0474845
PAN3-AS1	0.716256	0.0481349
LA16c-390E6.4	1.00011	0.0485637
RP11-395P17.3	0.557997	0.0485694
RP11-613M10.6	-0.657068	0.0486482
RP11-473M20.7	0.868469	0.0489659
RP11-358M11.2	0.693082	0.0493421
RP11-488C13.5	0.506866	0.0495061
LINC00663	1.05583	0.0495764
RP11-462L8.1	-0.913143	0.0497497
RP11-981P6.1	1.20851	0.0499104
CTA-221G9.7	1.62566	0.0499503
RP4-798A10.2	0.761061	0.0500751
LL22NC03-N27C7.1	0.640479	0.0500885
RP11-356C4.5	1.00766	0.0511064
RP11-645C24.5	0.859489	0.0514314
RP11-558F24.4	1.40372	0.0516874
RP3-400B16.1	-1.14205	0.0520932
AC096772.6	0.619561	0.0534821
LINC00313	1.13119	0.0536414
RP11-645N11.2	0.726373	0.0541451
SEC24B-AS1	0.676224	0.0542107
CTB-131K11.1	-0.378715	0.0542138
RP3-510O8.4	0.92909	0.0548803
RP11-389O22.1	1.33794	0.0553555
RP11-37E23.5	1.05669	0.0556939
RP11-421F16.3	-0.34252	0.0558684
CTD-2382E5.3	0.566211	0.056316
RP11-1060J15.4	-0.836837	0.056316
RP13-25N22.1	1.37359	0.056575
HOXC-AS1	1.15581	0.056796
RP11-356J5.12	0.608641	0.0574825
RP1-102E24.8	-0.9625	0.0579307
PTOV1-AS1	0.419055	0.0579495
RASAL2-AS1	-0.868469	0.0579987
RP11-195E11.2	1.53301	0.058154
hsa-mir-10a	1.2977	0.0581567
RP11-977G19.5	0.857842	0.05864
TMEM9B-AS1	0.630371	0.0591564
RP11-517B11.7	-0.733556	0.059228
LINC00610	0.605636	0.0593858
CTC-453G23.8	-1.04608	0.0594449
RP11-672A2.6	1.15862	0.0597852
AC093627.9	-0.838034	0.059787
RP11-307C12.11	-1.16047	0.0598649
COX10-AS1	-0.609998	0.0605187
CTD-2530N21.4	0.64475	0.0605871
AP001189.4	0.562997	0.0606826
CTD-2538C1.2	0.765177	0.0609802
AC093642.3	-1.42131	0.0610001
CTD-2031P19.3	1.10243	0.0615171
RP11-783K16.5	1.23108	0.0617794
RP11-752G15.6	-0.658188	0.0622994
ZFAS1	0.571294	0.0625283
RP11-115D19.1	-1.18705	0.0625722
RP5-1050D4.4	0.77078	0.0633598
RP11-423H2.3	1.10467	0.0633724
RP11-798G7.5	1.21815	0.0634369
RP11-77I22.3	-0.464708	0.0634756
RP11-361K17.2	1.08171	0.0635408
TRAPPC12-AS1	0.670073	0.0641057
RP11-877E17.2	0.426414	0.0645655
RP11-554D15.1	1.23005	0.0646393
RP11-617F23.1	0.971562	0.0647235
RP11-227D13.1	1.03165	0.0663586
GLYCTK-AS1	-0.968792	0.0665148
AC004840.9	0.688529	0.0669221
RP11-467J12.4	0.835035	0.0672607
RP11-203B9.4	0.787849	0.0672932
RP11-705O3.1	-0.467963	0.0674856
RP11-290F24.6	0.691288	0.0706047
RP11-1000B6.3	0.823113	0.0708163
RP11-301L8.2	0.935928	0.0710282
CTD-3099C6.9	-1.13715	0.0711416
RP11-618P17.3	0.924285	0.0713876
CTB-30L5.1	0.977768	0.0713876
RP11-589P10.5	0.809383	0.0726091
RP1-239B22.5	-0.516983	0.0726886
TMEM44-AS1	0.426976	0.0727849
ENTPD3-AS1	0.646478	0.0727849
RP11-367J11.2	-1.33622	0.07366
RP11-757F18.5	0.750828	0.0737181
RP11-324H6.5	0.756594	0.0742859
RP11-736K20.5	0.342129	0.0744816
AC118754.4	0.748209	0.0749084
RP11-108P20.1	0.88519	0.0750266
RP11-1055B8.4	0.697012	0.0758332
RP11-59H7.3	0.790346	0.076158
HOXA-AS4	-0.605041	0.0762046
CTD-2336O2.1	0.478143	0.0766561
RP4-647C14.3	1.19434	0.0767821
LINC00476	0.375908	0.0773594
CTD-2003C8.1	0.571357	0.0775973
RP11-466A19.1	0.796263	0.0782098
RP11-715F3.2	-1.04652	0.0783359
AL450992.2	0.561077	0.0784129
RP11-359E10.1	0.349051	0.0784735
RP11-85F14.5	0.431077	0.0787207
RP11-312O7.2	-0.962573	0.0789064
RP11-325F22.3	0.595969	0.0790151
KTN1-AS1	-0.655477	0.079267
RP11-431K24.1	1.1286	0.0793591
RP11-103G8.2	0.740119	0.0794829
COL18A1-AS1	0.933324	0.0799358
CTD-2267D19.2	0.531918	0.0802635
LRCOL1	1.03988	0.080611
GSN-AS1	0.617247	0.080952
RP11-326C3.11	0.862625	0.0809569
RP3-388E23.2	-1.25285	0.0809955
RP1-167A14.2	-1.39341	0.0811009
CTD-2620I22.7	0.963592	0.0815227
RP3-416H24.1	0.440833	0.0815469
RP11-325F22.4	0.529406	0.0822253
RP11-96H19.1	0.620181	0.0822474
AC018766.4	0.925652	0.0823107
RP11-381K20.2	1.19939	0.0823184
SPAG5-AS1	-0.625895	0.0829092
GATA3-AS1	0.69113	0.0831375
AC159540.1	0.309392	0.0831811
ATP6V0E2-AS1	-0.447552	0.0836345
AC009133.14	0.766908	0.0837042
CTD-3193K9.3	1.08194	0.0837042
AC135178.7	0.67134	0.0837222
ACAP2-IT1	-1.22185	0.0842965
RP5-1184F4.5	-0.823194	0.0847333
RP11-629O1.2	-0.662884	0.0847829
RP11-600F24.7	0.712171	0.085069
RP11-112J1.2	0.949192	0.085069
AC073283.4	0.993061	0.0850786
RP11-16E18.3	0.564183	0.0855199
ASMTL-AS1	0.704074	0.0855851
RP11-178G16.4	0.561322	0.0856541
RP11-309L24.2	0.964584	0.0858743
AC093850.2	0.827431	0.0861009
LINC00665	-0.333204	0.0867496
MIRLET7DHG	1.26957	0.0868857
RP11-3L8.3	0.661505	0.0873419
SNHG14	-0.466861	0.0874448
FLVCR1-AS1	-0.529424	0.0874878
RP11-591N1.1	0.765256	0.0884637
RP11-1114A5.4	0.516201	0.0886208
RP11-234B24.2	-1.08943	0.0887232
RP11-380M21.4	1.38424	0.0889997
CTD-2319I12.4	0.438143	0.0890308
AC005387.2	1.09278	0.0890518
RP11-328M4.2	-0.916487	0.0892459
AC012358.8	1.07742	0.089415
CTC-228N24.3	0.264505	0.0900096
RP6-206I17.2	1.20505	0.0900738
RP11-611L7.1	0.566613	0.0904925
LINC00662	0.353251	0.0915361
DNAJC3-AS1	-0.643844	0.0915566
TMEM161B-AS1	0.423258	0.0919412
RP11-417E7.1	0.954253	0.0921071
RP11-429J17.2	0.673043	0.0921071
RP11-720L2.4	1.15351	0.0933263
AC016747.3	0.329506	0.0935688
CTD-3014M21.4	0.386147	0.0936945
AP000442.1	0.932499	0.0938322
RP11-474B16.1	-0.736235	0.0952576
RP11-464F9.1	-0.517362	0.0952602
RP11-368I7.2	-0.475337	0.0970099
ZNF32-AS1	0.948718	0.0971863
CTD-2619J13.9	1.14808	0.097262
RP11-818O24.3	-1.1126	0.097748
CTD-3195I5.3	0.545044	0.0977796
CTD-2314B22.3	0.440018	0.0978352
RP11-229P13.20	1.08512	0.0983686
RP11-397D12.6	1.02035	0.0986869
AC109333.10	0.659366	0.0987417
RP4-694A7.4	-1.18119	0.0992245
AC006129.1	0.794087	0.0994413
RP11-486G15.2	-0.638375	0.100194
RP11-855A2.5	-1.16121	0.100899
LINC00035	1.18323	0.101623
CTC-1337H24.1	1.10198	0.101945
RP11-552F3.10	0.939595	0.101945
FGD5-AS1	-0.46541	0.102852
LA16c-306A4.1	0.886019	0.103204
RP4-545C24.1	-0.698739	0.103442
RP11-686D22.4	0.621358	0.104289
CTD-2337A12.1	-0.386428	0.104289
LINC00649	0.702864	0.104637
RP4-612B15.3	0.563526	0.10481
RP11-120D5.1	-0.759624	0.106025
RP11-224O19.2	0.554523	0.107132
RP11-342K6.1	-0.293424	0.10793
MIR181A2HG	0.796691	0.10898
AP001619.2	-1.19127	0.109057
AC010084.1	-1.09016	0.109212
TTTY15	-0.517771	0.109222
LINC00242	-1.21061	0.109556
RP11-521I2.3	0.789137	0.110518
CTA-217C2.1	0.427981	0.111016
RP11-265M18.2	-1.00941	0.112013
RP11-244F12.3	0.590364	0.112139
AC005785.2	0.825919	0.11254
RP11-15N24.4	-1.03589	0.112836
AF131215.9	0.68096	0.112914
CTD-2636A23.2	0.94798	0.11341
CTC-559E9.5	0.76648	0.114141
RP11-612B6.2	0.486458	0.115754
RP11-88H12.2	1.18137	0.116574
RP1-90J20.12	-0.773031	0.116616
RP11-360F5.1	-0.77987	0.11699
RP11-18F14.2	0.316639	0.117788
CTC-260E6.6	-0.957133	0.11834
RP4-639F20.1	0.378347	0.1189
RP11-178G16.5	0.398299	0.119029
ERVK3-1	-0.382271	0.119148
SMAD9-AS1	-0.968045	0.121168
RP11-474P12.5	0.604618	0.121922
RP11-544L8__B.4	1.15067	0.12224
RP11-105C19.1	0.824201	0.122255
RP1-142L7.9	0.70105	0.123246
RP11-457M11.5	1.03518	0.124367
RP11-455O6.2	0.959267	0.124549
AC104532.4	0.847777	0.124819
RP11-611O2.1	-1.04705	0.125245
AC137932.6	-0.637558	0.12579
CTC-479C5.16	0.521651	0.125949
ALMS1-IT1	-0.943217	0.126765
KB-1208A12.3	-0.535193	0.127235
KLF7-IT1	0.828909	0.127811
CTA-204B4.2	0.498965	0.127811
NR2E3	1.1568	0.128007
RP11-22P6.2	0.939009	0.128774
RP1-151F17.1	0.770976	0.128774
LINC00849	0.498955	0.128843
RP11-11N9.4	0.708084	0.128965
HHIP-AS1	0.337446	0.128998
AC068831.6	0.73337	0.129205
RP11-143J12.3	-1.24915	0.129568
AL592494.5	-1.11076	0.129568
CTD-2026D20.2	0.63724	0.129636
PRKG1-AS1	-0.770201	0.129731
AP001055.6	0.828943	0.130735
CTD-2270L9.4	0.746887	0.131007
NPPA-AS1	0.470765	0.131196
RP11-588H23.3	0.7851	0.131196
RP11-21M24.3	1.28734	0.131196
RP11-620J15.3	0.432669	0.131868
RP5-1092A3.4	-0.526959	0.13232
SPPL2B	0.493713	0.133197
RP11-498E2.7	0.503453	0.13396
THAP7-AS1	-0.6198	0.13424
RP5-882C2.2	0.656685	0.136524
CTD-3131K8.2	0.432408	0.136524
RP11-714G18.1	0.873216	0.136729
AC012314.8	0.776378	0.137332
AC006128.2	0.876326	0.13787
AC124789.1	-0.38197	0.138413
CTB-176F20.3	0.622482	0.138629
RP11-175I17.4	-0.865506	0.138802
RP11-26P13.2	-0.939173	0.138866
AC096574.4	-0.882731	0.139178
RP11-820L6.1	-0.96363	0.139207
RP11-53I6.4	-1.10616	0.13975
RP11-38P22.2	-0.657064	0.140444
RP11-115C21.2	-0.424289	0.141055
CTD-2269F5.1	0.692766	0.141349
RP4-781K5.8	0.933105	0.142313
RP11-923I11.4	0.979903	0.143357
RP11-789C17.1	0.844526	0.143974
RP11-10O17.2	-0.685185	0.144215
RP1-59D14.3	-0.814332	0.144789
RP11-206L10.2	-0.712542	0.145146
SOX2-OT	-0.865961	0.145555
RP11-283I3.6	0.289464	0.145677
RP11-398J10.1	-0.79611	0.146418
RP11-797A18.4	0.860329	0.14651
AC010761.9	0.833726	0.146528
RP11-773H22.4	-0.827151	0.147627
RP11-687F6.1	1.23078	0.147627
LINC00265	0.473371	0.149129
AC010524.2	1.0466	0.15023
AP000487.5	-0.742408	0.150324
RP1-69D17.4	0.885316	0.15124
AC004257.3	0.708498	0.15166
DGUOK-AS1	0.797741	0.151761
RP4-723E3.1	0.736382	0.15185
RP1-56J10.8	0.931486	0.151885
LINC00840	1.05277	0.15335
RP11-774O3.3	0.705524	0.153766
CTD-2086O20.3	0.754197	0.154884
RP11-873E20.1	0.622286	0.15509
AC073254.1	0.66186	0.156208
RP11-522B15.3	0.840049	0.156459
RP3-326I13.1	0.793491	0.156504
RP11-611E13.2	0.477914	0.157797
RP11-736K20.6	0.597617	0.158291
NEXN-AS1	-0.599391	0.159497
CTA-445C9.14	-0.524546	0.159803
AP001258.4	0.337765	0.15984
RP11-981G7.2	1.03113	0.160553
AF011889.4	0.765218	0.160817
RP11-471B22.2	0.466867	0.160931
RP11-410L14.2	-0.58462	0.16157
RP11-7F17.3	0.76693	0.161622
MIR155HG	0.317592	0.162328
RP11-422J8.1	0.527699	0.162453
RP11-498C9.12	-0.853391	0.162632
AC025165.8	0.821979	0.163288
RP11-864J10.4	-0.870892	0.164697
AC005104.3	-0.581108	0.164731
LINC00315	0.944242	0.164733
RP5-1021I20.1	0.767249	0.165323
RP11-326F20.5	0.822699	0.16534
RP11-624L4.1	0.401147	0.165478
RP11-477H21.2	0.628946	0.16571
RP11-298I3.1	-0.758991	0.165802
AP000640.10	0.743495	0.165829
FAM224A	0.887265	0.166877
CTD-2350C19.1	1.00373	0.166992
RP11-626G11.1	1.01291	0.167311
RP11-755F10.1	0.372873	0.167819
RP11-429D19.1	1.12976	0.167867
RP5-894A10.5	0.659971	0.168032
AC005076.5	-0.827254	0.168707
RP11-143J12.2	-0.485953	0.169538
RP13-270P17.2	0.513118	0.169616
LINC00639	-0.512053	0.170028
LINC00854	0.357519	0.170098
RP11-334C17.5	0.331346	0.170125
AC009120.6	0.369622	0.170419
RP11-15H20.6	0.504827	0.170615
RP1-50O24.6	0.302499	0.170615
RP1-127C7.6	0.967028	0.171767
CTD-2002H8.2	-0.741074	0.172115
RP11-1376P16.2	0.871689	0.172673
AC079807.2	-0.780889	0.172677
AC005082.12	0.85486	0.172701
RP11-104N10.1	0.619386	0.173261
RP13-39P12.3	-0.895272	0.173993
AC005789.11	0.425724	0.174049
C17orf76-AS1	0.383398	0.175203
RP11-800A3.4	-0.414247	0.175715
RP11-173M1.8	0.417332	0.175844
RP11-798M19.3	-0.987916	0.176674
AC002398.11	0.828137	0.177011
RP11-220I1.1	0.318596	0.177265
RP11-393M11.2	-0.972807	0.177679
RP11-137L10.6	-0.597128	0.177717
RP3-477O4.16	0.859787	0.177717
ZNF205-AS1	0.737989	0.1783
RP11-316M21.6	-1.15392	0.178987
LINC00342	0.247937	0.179842
AC010761.13	-0.950675	0.18
RP1-92O14.3	-0.933608	0.180017
POLDIP2	-0.274142	0.180017
LINC00341	-0.372987	0.18092
RP11-73M18.8	0.425656	0.180922
CTA-221G9.11	0.676222	0.181137
RP11-677I18.3	-1.10562	0.181514
RP11-498E2.8	0.916803	0.181866
RP5-968P14.2	-0.707026	0.182136
NEAT1	-0.323209	0.182287
AC005624.2	-1.01523	0.182639
AC017048.4	0.620168	0.182653
AF131215.3	-0.953784	0.182748
hsa-mir-940	0.585173	0.182886
LINC00623	0.985648	0.182972
RP11-134G8.8	0.512365	0.183238
RP11-17M16.2	0.507996	0.183354
RP4-694A7.2	-1.32144	0.183364
RP11-549J18.1	1.1414	0.183497
RP11-815I9.4	-0.46249	0.18375
CTD-2527I21.14	0.51475	0.183802
AC006273.7	0.671784	0.186103
AC020571.3	-0.854997	0.187012
RP1-80B9.2	0.452259	0.188118
AC004540.4	0.554291	0.188146
RP11-461A8.4	-0.816489	0.188166
AC138035.2	0.414907	0.188472
AC104653.1	1.14026	0.188682
AC007383.3	0.42455	0.18869
RP11-317N8.5	-0.644865	0.190108
SLC38A3	0.797111	0.190533
RP11-434B12.1	0.566488	0.191338
RP11-216B9.6	0.492558	0.192448
PRRT3-AS1	-0.640699	0.192705
RP11-347I19.3	0.564407	0.192782
RP3-390M24.1	0.462059	0.192915
RP11-46B11.5	0.550711	0.193713
RP11-485G7.6	-0.990918	0.193826
AC010731.2	-1.15321	0.195356
RP11-93I21.3	0.77749	0.195707
RP1-310O13.7	0.51787	0.19709
RP4-669L17.10	0.408709	0.197094
RP11-930P14.2	-0.83826	0.197128
ARHGAP5-AS1	0.560275	0.197512
CTD-3012A18.1	1.23732	0.197754
AC108488.4	0.392991	0.198716
RP11-510M2.10	-0.798888	0.199625
AC027601.1	0.429512	0.201554
LINC00672	0.438255	0.201896
RP11-66N24.3	0.597634	0.202427
RP3-475N16.1	0.423262	0.202806
CTC-503J8.6	0.430283	0.202866
AC008982.2	-0.626752	0.202998
AC083843.1	0.520706	0.20337
RP1-265C24.9	0.463749	0.204064
RP11-568J23.5	-0.798313	0.204594
RP11-407N17.5	0.808069	0.204831
RPS6KA2-IT1	0.516646	0.20534
ZNF252P-AS1	0.922926	0.205426
RP11-439E19.3	0.718377	0.205454
RP11-511I2.2	0.783055	0.206772
AC022007.5	-0.611875	0.207192
RP11-649A18.5	-0.594933	0.20726
CTC-444N24.6	0.925861	0.207437
RP5-837J1.2	-0.676479	0.207727
RP11-999E24.3	0.94073	0.207983
CTC-338M12.3	0.34697	0.208131
CTBP1-AS1	-0.221806	0.208228
RP11-685N10.1	-1.2559	0.209861
PRR7-AS1	-0.664538	0.209932
RP11-638I2.9	0.646471	0.210826
RP11-701H24.2	-0.355303	0.211158
RP3-395P12.2	0.691342	0.21161
AP000662.4	0.764954	0.211655
RP1-257I20.14	-0.708688	0.211798
RP4-541C22.5	-0.889979	0.21329
RP11-381O7.3	0.484873	0.213699
AC096574.5	0.704026	0.21444
RP11-4E23.2	-0.880329	0.214791
RP11-388C12.8	0.776657	0.215032
AD001527.7	0.751848	0.216704
CTD-2145A24.3	0.81189	0.217549
RP11-229P13.25	-0.879102	0.217795
RP13-36G14.4	0.388937	0.217822
RP11-296I10.3	0.428108	0.217988
AC073130.3	-0.612928	0.218769
CYP4F35P	-0.990843	0.22007
RP11-809O17.1	0.46332	0.220415
RP4-669P10.16	0.935047	0.220887
RP11-274B21.9	0.821314	0.2212
RP11-597D13.9	0.306374	0.221556
CACTIN-AS1	0.53394	0.222953
RP11-166B2.3	-0.778901	0.224279
CTB-111H14.1	0.842886	0.224852
RP11-110G21.1	-0.435876	0.225022
RP11-950C14.3	0.746502	0.225554
RP5-821D11.7	-0.317625	0.226445
RP1-64K7.4	-0.665175	0.226647
RP11-712B9.2	0.783642	0.228082
PCAT1	-0.792245	0.230597
RP11-685M7.3	0.552051	0.231002
ZNF761	-0.23304	0.231074
RP11-23P13.6	0.231536	0.231621
RP11-229E13.2	0.455047	0.232847
RP11-385F7.1	0.853065	0.23295
RP11-439A17.7	-0.714747	0.233772
RP11-252A24.3	0.800784	0.234151
RP11-544I20.2	-0.876698	0.234358
RP4-575N6.4	-0.332586	0.235076
RP11-98D18.3	0.80715	0.235192
LINC00086	0.686543	0.235455
LA16c-306A4.2	0.899042	0.235575
RP11-175O19.4	-0.254733	0.236732
RP5-894A10.6	0.445622	0.236901
LA16c-321D4.2	0.742185	0.237557
RP11-635N19.1	0.861067	0.237897
RP1-29C18.8	0.824302	0.238173
RP11-10C24.1	-0.679459	0.239995
RP11-732M18.3	-0.856322	0.24003
RP11-379B18.5	0.514473	0.242006
AC058791.2	0.408442	0.242006
AP000695.4	0.271341	0.24229
RP11-641D5.2	0.773518	0.242467
CTC-490E21.10	0.709723	0.242467
CTD-2203K17.1	-0.65324	0.243128
CTD-2017D11.1	0.356927	0.243557
SNHG8	-0.239766	0.244392
RP11-159F24.1	-0.692674	0.244915
AC004837.5	-0.602167	0.24512
RP11-218M22.1	0.356203	0.24562
CTA-384D8.20	-0.506499	0.246212
RP11-472N13.3	0.649846	0.246361
RP11-211N8.2	0.530223	0.246851
AC007228.9	0.746461	0.247698
RP11-66B24.4	-0.325573	0.248852
LINC00460	-0.700313	0.249001
AC062029.1	0.463724	0.249756
RP11-373N22.3	0.618459	0.249757
RP11-458D21.1	-0.746603	0.250291
CTD-3110H11.1	-0.689535	0.250484
C11orf95	0.276367	0.251112
GS1-124K5.4	-0.500188	0.251679
CTD-2291D10.4	-0.736612	0.252337
CTC-524C5.2	0.366407	0.252368
RP11-469J4.3	0.618671	0.25288
RP4-530I15.9	-0.767341	0.252982
AC005356.1	0.698595	0.253891
RP11-100L22.1	0.817748	0.25396
RP11-59D5__B.2	0.710866	0.254679
AC092295.7	0.349264	0.254895
RP11-529E10.6	0.573782	0.254958
RP1-130H16.16	0.790342	0.255184
AC017002.2	0.598756	0.255343
RP11-195E2.4	-0.384886	0.256142
CTD-2152M20.2	0.793871	0.256234
CTD-2015G9.2	0.558208	0.256298
LINC00657	0.257953	0.256645
AC007228.11	0.608572	0.259057
AF011889.5	0.679232	0.25955
CTD-2325M2.1	-0.650938	0.259831
LINC00863	0.235328	0.25993
RP11-133O22.6	0.846265	0.260117
RP11-199F11.2	-0.452168	0.261643
RP11-195F19.9	0.752605	0.263576
RP11-708J19.1	0.436333	0.263621
RP11-290F20.1	0.42943	0.26453
AC131097.3	-0.664528	0.265137
RP5-1180C10.2	0.345839	0.265594
RP11-160E2.17	0.908128	0.265599
RP11-98I9.4	-0.29018	0.265716
LINC00472	-0.603255	0.267855
SRRM2-AS1	0.759834	0.267925
CTD-2196E14.5	-0.665445	0.268668
VPS11	0.20667	0.268878
RP11-466A19.8	0.699819	0.269216
CTD-2528L19.6	-0.360074	0.270112
AP001469.9	0.369832	0.271323
HOXB-AS3	-0.718119	0.271406
RP11-318C24.2	0.701645	0.272575
RP11-875O11.1	0.832812	0.272812
RP11-613D13.5	-0.823605	0.272891
LINC00319	0.936022	0.274044
CTD-2256P15.2	0.430327	0.274044
RP5-1070A16.1	-0.36235	0.274054
CTD-2525I3.3	0.867038	0.274278
AC093375.1	0.754861	0.274704
CTD-2134A5.4	0.721863	0.275498
AC022819.3	-0.847889	0.275958
CTC-459F4.1	0.493093	0.277255
RP11-33B1.4	0.445735	0.277276
RP11-503E24.2	0.894017	0.277337
RP11-977B10.2	-0.551043	0.277413
RP5-935K16.1	-0.233139	0.277444
DCP1A	-0.259636	0.277567
DLGAP1-AS2	0.289259	0.277643
MIAT	0.65265	0.278431
AC116035.1	0.565327	0.279723
ASH1L-AS1	0.417722	0.280091
RP11-539G18.2	0.622032	0.281344
AC007285.6	-0.659053	0.281859
RP11-666A8.8	0.864352	0.283095
RP11-83N9.5	0.78605	0.283174
CTC-439O9.2	0.930672	0.283301
CTD-2514K5.2	-0.65613	0.284209
MAP3K14-AS1	-0.604732	0.284658
RP11-640M9.1	0.798002	0.285615
RP11-506B6.6	0.732258	0.285696
RP3-467L1.6	-0.434347	0.285713
DOCK9-AS2	0.724661	0.285906
RP11-480A16.1	0.709566	0.285906
AC137934.1	0.530511	0.286057
RP4-794H19.4	0.364812	0.28744
EXTL3-AS1	-0.512267	0.287562
AC004637.1	0.841989	0.287774
RP11-656D10.6	-0.747403	0.288091
FAM157A	-0.455286	0.288421
RP11-84A19.3	-0.578712	0.28902
RP11-755F10.3	0.40161	0.28993
RP11-399F4.4	0.557753	0.290556
RP11-141O15.1	0.461874	0.291203
RP11-661C3.2	-0.70161	0.29274
RP1-266L20.9	-0.49256	0.293042
RP11-473I1.9	-0.446099	0.293504
RP11-2H8.2	0.410501	0.294288
CTD-2653D5.1	0.695152	0.294391
LINC00622	0.456889	0.294539
CTD-3222D19.7	0.471739	0.294741
CTD-3203P2.1	0.655794	0.295155
RP6-206I17.1	0.434241	0.295573
CTD-2619J13.8	-0.448338	0.296603
RP11-147L13.2	0.782284	0.296882
AC009506.1	0.389447	0.296938
CTC-428G20.3	0.298734	0.297732
BACH1-IT1	0.778993	0.298537
RP1-59D14.6	0.329655	0.298656
U52111.14	0.346932	0.299114
RP11-373L24.1	-0.678306	0.299437
RP11-73O6.3	-0.693089	0.29997
RP5-1139B12.2	0.43883	0.300101
AC005550.4	0.583133	0.30027
AC009095.4	-0.688968	0.300434
RP11-350N15.4	-0.453474	0.301354
RP11-274H2.5	0.386737	0.30198
RP11-1334A24.6	0.601407	0.30293
AC073046.25	-0.701128	0.303075
RP11-120K9.2	0.469477	0.304133
RP11-264B17.3	0.447519	0.304159
CDKN2B-AS1	-0.635923	0.305384
RP1-80N2.3	-0.727202	0.305878
RP11-523H24.3	0.610922	0.306165
RP11-324I22.4	0.26901	0.306165
CTD-3065J16.9	0.685747	0.306295
AF238380.5	-0.498881	0.306295
AC015849.19	-0.442761	0.306661
RP11-867G23.3	0.411761	0.307332
CTD-2538G9.5	0.806814	0.307678
RP11-47I22.1	-0.853149	0.30797
AC004696.2	0.334621	0.309871
RP11-154D6.1	0.287507	0.309871
RP5-933K21.3	0.501613	0.310464
RP11-96K19.2	0.552694	0.312061
CTB-50L17.9	0.720595	0.313359
RP11-178L8.9	-0.708888	0.313783
RP11-384K6.6	0.286442	0.313946
RP11-783K16.13	0.408204	0.31416
RP11-87H9.3	0.562825	0.314559
RP11-379K17.12	-0.473229	0.314775
LL0XNC01-116E7.2	0.676008	0.315169
NAPA-AS1	0.544523	0.315913
RP11-505K9.1	-0.523291	0.316181
SLC7A11-AS1	0.624374	0.318101
CTD-2647L4.4	-0.547931	0.319473
RNF219-AS1	-0.656453	0.319534
RP11-473M20.11	0.895566	0.319999
RP11-337C18.8	0.366323	0.320212
RP11-159N11.4	0.837659	0.320936
RP11-38L15.2	-0.65885	0.320936
RP11-10C24.2	0.494462	0.321264
PLK1S1	0.268383	0.324399
RPS10P7	0.641006	0.32491
LINC00493	0.300831	0.326082
COL4A2-AS2	0.740952	0.326605
CTC-429P9.1	0.539861	0.327578
RP11-7O11.3	-0.845436	0.327747
RP11-902B17.1	0.409098	0.327849
RP11-582J16.4	-0.401445	0.329279
ZEB1-AS1	0.293204	0.330944
RP11-443B7.3	0.68311	0.331925
RP11-927P21.1	0.735812	0.33209
RP11-849F2.5	-0.329732	0.333201
CTD-2537I9.12	0.314818	0.333778
RP11-680F8.1	0.329682	0.333812
KB-431C1.4	0.27162	0.333812
MCCC1-AS1	0.520858	0.334276
RP11-61A14.4	-0.56858	0.334597
CTD-2619J13.17	0.409327	0.335488
HCG18	0.372247	0.335993
AC074183.4	0.358972	0.337497
RP11-676J12.8	-0.687985	0.337772
RP11-284F21.7	0.408663	0.338392
CTB-31O20.2	0.521503	0.339138
RP11-119F19.2	0.367807	0.339141
CTD-2196E14.9	-0.575241	0.339334
RP11-151N17.2	0.198362	0.341793
RP11-282O18.3	0.228515	0.342296
SH3BP5-AS1	0.190149	0.34235
RP11-61A14.2	-0.552716	0.342591
RP11-389C8.2	-0.299454	0.342964
RP11-150O12.6	-0.495562	0.34453
AC004893.11	0.348077	0.344849
RP11-252K23.2	0.553103	0.346008
SNHG5	0.266935	0.346275
RP11-452L6.5	0.266945	0.34742
CTD-2260A17.1	0.462008	0.347861
AC093673.5	0.297104	0.347885
AC007292.3	0.521519	0.347885
RP11-467D6.1	0.459506	0.34853
RP11-848P1.5	0.628007	0.350078
RP11-132M7.1	0.750181	0.350154
DLG5-AS1	0.730786	0.350593
RP11-266K4.9	-0.491579	0.351209
RP3-368A4.5	0.350584	0.352362
A1BG-AS1	0.451772	0.352704
AC016725.4	0.523155	0.353032
AP001372.2	0.507528	0.35358
RP4-655L22.2	0.3851	0.353603
RP11-216F19.2	0.243861	0.354577
RP11-164P12.3	-0.850717	0.354996
LINC00630	-0.528031	0.355071
RP11-298I3.4	0.465211	0.356242
CTC-336P14.1	0.57943	0.35705
RP11-423O2.5	-0.630269	0.358816
RP13-991F5.2	0.66511	0.359177
RP11-167P11.2	-0.599116	0.359729
LINC00565	0.395517	0.360592
RP11-4C20.4	0.274495	0.360592
CTD-2538C1.3	-0.761771	0.360592
RP11-626G11.4	0.448247	0.361055
ENO1-IT1	-0.544349	0.361055
RP11-35G9.3	0.269732	0.36152
RP11-122G18.5	0.173527	0.361574
CROCCP2	0.175343	0.361701
RP11-267N12.3	-0.334576	0.361737
CTB-31O20.8	-0.594781	0.362166
AC007246.3	0.260643	0.363434
IGBP1-AS1	0.508807	0.365206
RP11-353M9.1	0.648189	0.365326
CTD-2196E14.6	0.379581	0.365647
ERVK13-1	-0.274468	0.366674
RP11-483I13.5	0.580151	0.367534
ANKRD10-IT1	-0.501402	0.367818
RP11-230G5.2	-0.54823	0.368033
AF129075.5	-0.445086	0.368033
RP11-4C20.3	0.36359	0.368279
AC079145.4	-0.783971	0.368393
RP11-20I23.13	0.485874	0.368513
AC010504.2	-0.579252	0.368936
RP11-426A6.7	0.446181	0.369458
RP11-120J1.1	-0.681176	0.3701
ZNF346-IT1	-0.714684	0.371081
RP11-734K2.4	0.681562	0.3714
THAP9-AS1	-0.187767	0.371426
RP5-1160K1.3	0.603351	0.371763
XXbac-B476C20.9	0.464018	0.372588
ZBED3-AS1	0.486651	0.373624
RP11-342K6.2	-0.656561	0.374831
RP11-933H2.4	0.53155	0.375702
RP11-455F5.3	-0.795623	0.375702
RP4-668G5.1	-0.389481	0.375833
RP11-398K22.12	-0.293345	0.376188
RP5-940J5.8	-0.477969	0.376349
RP11-283G6.4	0.508701	0.376361
LINC00106	0.404395	0.376577
RP11-119F7.5	0.583191	0.376969
STXBP5-AS1	0.428287	0.376969
AC025335.1	0.313193	0.37773
LINC00339	0.205309	0.378361
LL0XNC01-7P3.1	0.368169	0.378733
RP11-480D4.3	0.239842	0.378971
MID1IP1-AS1	-0.576282	0.37997
CTD-3074O7.12	0.303967	0.380774
AC018766.6	0.563565	0.381144
AC000036.4	0.666296	0.381178
RP11-392A22.2	0.483123	0.382537
CTD-3138B18.5	-0.215966	0.382537
FAM201A	0.59716	0.383175
RP11-3D4.2	-0.63367	0.383243
RP11-50B3.4	-0.693387	0.383735
CTC-484P3.3	-0.583607	0.386155
RP4-756G23.5	0.527236	0.386665
AC009236.1	0.442082	0.386756
HOTAIRM1	-0.155571	0.38755
RP11-384L8.1	0.330297	0.38755
RP11-6O2.3	0.373609	0.387692
RP11-649A18.4	-0.542934	0.387862
RP11-856B14.1	0.44201	0.388517
AC123023.1	0.461467	0.389511
RP11-390K5.6	0.306546	0.391295
CTC-559E9.6	0.388993	0.391628
FLG-AS1	0.546044	0.391826
USP46-AS1	-0.385259	0.392195
CTD-2653M23.2	-0.32785	0.392674
AC025171.1	-0.345726	0.393267
RP11-82L18.2	0.286751	0.393803
CTD-2263F21.1	0.372631	0.393803
RP1-90J20.7	0.308342	0.394862
RP11-571M6.17	0.385397	0.395215
RP11-276A18.2	0.762054	0.395348
PAXBP1-AS1	-0.494561	0.395654
RP1-197B17.3	0.331388	0.395776
RP11-346C20.3	0.484735	0.396479
RP11-819C21.1	-0.265065	0.39698
AC016683.6	0.214067	0.399058
PVT1	0.299461	0.399648
RP11-266L9.2	0.596268	0.400308
RP11-718B12.2	0.783704	0.400523
RP11-54A9.1	-0.163877	0.400523
BOLA3-AS1	0.189609	0.400672
ITPR1-AS1	0.614319	0.401786
AC009299.2	0.816155	0.402688
RP11-73K9.2	0.628098	0.402789
RP11-397A16.2	0.35542	0.402939
AP001596.6	-0.607608	0.404259
RP6-109B7.2	-0.400275	0.405025
AC006378.2	0.571364	0.405198
AC010524.4	0.395224	0.405268
RP11-110I1.11	-0.57259	0.406228
RP4-614O4.11	0.583422	0.406584
RP11-412D9.4	0.297293	0.408174
SNHG6	0.252159	0.408977
CTA-293F17.1	0.325832	0.409372
RP11-348N5.7	0.539543	0.409414
BX322557.10	-0.349647	0.409549
RP1-5O6.6	0.274036	0.412217
RP5-1172N10.3	0.334893	0.412316
RP11-358L4.1	0.38131	0.413028
ACVR2B-AS1	0.462561	0.413098
RP11-545E17.3	0.31452	0.413198
PDCD4-AS1	0.491286	0.413494
LINC00520	0.307181	0.413495
RP11-727F15.9	-0.623623	0.413495
RP11-261C10.3	0.564729	0.417825
RP11-500G10.1	0.45676	0.418505
CTD-2541J13.1	0.416983	0.419494
RP11-692D12.1	-0.526019	0.419511
LINC00571	0.529324	0.419885
RP4-742J24.2	0.79896	0.420319
RP11-442N24__B.1	0.530283	0.420629
CSNK1G2-AS1	0.47942	0.420696
CTD-3099C6.11	0.254987	0.42074
AC012487.2	-0.550278	0.422641
LINC00087	0.441428	0.424311
RP1-180E22.3	-0.414452	0.424582
RP5-902P8.10	0.51449	0.424734
RP1-18D14.7	0.325565	0.425277
RP11-326I11.3	-0.246024	0.425474
RP4-657D16.3	-0.447437	0.426633
RP5-955M13.3	-0.643715	0.426633
RP11-304L19.5	0.26206	0.427055
AC127904.2	0.501954	0.428268
RP11-529K1.2	-0.572309	0.428671
RP11-701H24.4	-0.491673	0.429307
RP11-21N7.2	0.521735	0.429446
MAGI2-AS3	-0.177741	0.430222
CTD-3184A7.4	-0.234098	0.430249
RP11-161M6.2	0.416346	0.430572
RP11-250B2.5	-0.385495	0.431493
RP11-872J21.3	-0.448277	0.432462
SOCS2-AS1	0.573277	0.432759
AC000123.4	0.280758	0.433178
RP11-169K16.4	0.270176	0.434277
RP11-351I21.11	0.703782	0.434277
RP3-368A4.6	0.25062	0.434992
CTD-2135J3.3	-0.453728	0.435748
RP11-157P1.4	0.294914	0.436236
RP11-1079K10.3	-0.640819	0.436674
RP11-448G15.3	0.198031	0.439917
RP5-1157M23.2	-0.451795	0.439917
RP11-264B17.2	-0.30198	0.440056
AC005546.2	-0.603645	0.441659
CTD-2085J24.4	0.27189	0.441954
RP11-572O17.1	0.279348	0.44245
RP11-525G13.2	0.556399	0.442788
MORC2-AS1	0.338183	0.443436
CTD-2382E5.4	0.572963	0.444778
CTB-129O4.1	-0.38889	0.445889
TIPARP-AS1	0.436133	0.448399
RP11-486O12.2	-0.493427	0.449204
RP11-982M15.6	-0.34804	0.449745
RP11-365N19.2	0.337289	0.44979
LINC00162	0.517278	0.45166
RP11-521B24.3	-0.207362	0.45166
CTD-2195B23.3	-0.353023	0.45198
RP11-64P12.8	-0.214085	0.45198
RP11-894P9.1	0.307571	0.452484
RP11-582J16.5	-0.281533	0.452523
RP11-350J20.5	-0.41272	0.452665
RP11-77H9.2	0.306832	0.453357
RP4-594I10.3	-0.607778	0.454405
AC073072.5	-0.36373	0.455761
WWTR1-IT1	0.733395	0.455991
RP11-16E18.4	0.368349	0.456678
KIAA1984-AS1	-0.35298	0.457
RP11-61J19.4	0.310869	0.457457
CTD-2011F17.2	-0.605066	0.458464
RP11-44F14.11	-0.546341	0.459216
RP1-90J20.11	0.33006	0.460576
STARD4-AS1	-0.415262	0.460858
OIP5-AS1	-0.238874	0.461262
RP13-122B23.8	0.229779	0.461262
RP5-1050D4.5	-0.411144	0.461321
CTD-2371O3.2	-0.730833	0.461534
RP11-497H16.9	-0.494379	0.461786
RP11-468H14.2	-0.610488	0.46185
RP11-701H24.8	-0.562742	0.463132
TP73-AS1	0.116112	0.463754
ZRANB2-AS2	0.627399	0.464984
RP11-644F5.11	0.158209	0.465414
CTD-2196E14.4	-0.183587	0.466109
RP13-631K18.3	-0.403747	0.466109
RP11-276H7.2	0.482877	0.466846
RP11-797A18.6	-0.522584	0.469111
RP13-216E22.5	-0.449622	0.47232
RP11-568N6.1	0.394713	0.47299
CTA-211A9.5	0.264816	0.473442
RP11-443D10.3	0.675475	0.47499
AP001065.15	0.189144	0.476316
RP11-148K1.10	-0.584355	0.476725
RP11-77P6.2	-0.430531	0.476747
CTD-2292P10.4	-0.376308	0.478113
AC007390.6	0.44427	0.479413
RP11-507K2.3	-0.457153	0.48036
AL132709.8	0.387682	0.481024
RP11-1299A16.3	-0.387835	0.484462
RP4-798A10.4	0.335171	0.484462
RP11-25K19.1	0.139608	0.484545
RP11-359J14.2	-0.598731	0.484558
RP11-411K7.1	-0.45349	0.484743
RP11-452F19.3	0.297106	0.48512
RP11-510I5.4	0.269126	0.485587
RP11-273B20.1	0.327262	0.485618
TOPORS-AS1	-0.330912	0.485729
RP11-1084E5.1	0.74324	0.486242
RP11-1017G21.4	0.426842	0.486396
RP4-760C5.3	-0.461204	0.488413
FLNB-AS1	-0.209847	0.489455
RP11-288I21.1	0.501457	0.490192
RP11-326C3.7	0.503791	0.490487
RP11-386M24.6	0.51046	0.490934
RP11-660L16.2	-0.172145	0.491427
AC009501.4	0.293862	0.491558
LINC00843	-0.353611	0.491591
MORF4L2-AS1	-0.505866	0.49233
RP11-1148L6.5	0.129781	0.492499
TMEM191A	-0.323501	0.492566
RP1-20N2.6	-0.365279	0.492569
AC016831.7	-0.275784	0.492785
AC074138.3	0.358155	0.493144
KDM4A-AS1	-0.212041	0.493144
LINC00654	0.250956	0.494566
ATP1A1OS	0.298279	0.494846
AC002467.7	0.244914	0.494925
GS1-179L18.1	0.646453	0.495589
FOXD2-AS1	-0.175538	0.497697
RP11-439K3.3	-0.563657	0.497798
RP11-974F13.6	0.331905	0.498138
RP11-84G21.1	0.597658	0.498169
RP11-329L6.1	-0.325923	0.498376
RP11-439K3.1	-0.324853	0.499853
RP11-214K3.21	-0.495654	0.499879
RP11-158H5.7	-0.347123	0.49988
RP4-635E18.6	0.520841	0.500023
CTD-3162L10.1	-0.494751	0.500233
RP11-379F4.4	0.332889	0.501978
RP11-464F9.9	0.350668	0.502405
MIR600HG	0.148194	0.503055
RP5-1074L1.1	-0.525351	0.503485
RP11-57C13.6	-0.594423	0.503659
RP11-390B4.5	-0.456509	0.504156
RP11-631N16.2	-0.409386	0.504276
AC104135.3	-0.211252	0.504662
CTD-2571L23.6	0.594898	0.504701
CTD-2047H16.4	0.376835	0.50579
CTC-281B15.1	-0.15883	0.505927
CTD-2555K7.4	0.585795	0.506392
RP11-24F11.2	0.523432	0.506491
RP11-96D24.1	0.500779	0.506911
RP11-73M18.10	-0.397344	0.507504
RP11-181E10.3	-0.322929	0.507925
RP11-211G23.2	0.392201	0.507925
CTD-2245F17.3	-0.368254	0.508221
ALG13-AS1	-0.542195	0.508221
CTD-2286N8.2	-0.401211	0.50844
RP11-363E6.3	0.419389	0.509055
RP11-222A11.1	-0.262662	0.509714
CTD-2537I9.13	-0.373365	0.510144
CBR3-AS1	-0.498585	0.510553
CTD-2213F21.2	0.506362	0.510923
RP3-462E2.5	0.270023	0.511891
RP4-714D9.5	0.292385	0.512654
RP1-69D17.3	0.502213	0.51312
RP11-295D4.1	-0.366342	0.513756
RP11-73E17.2	0.222655	0.513951
RP11-996F15.2	-0.443757	0.51449
RP3-467N11.1	-0.258522	0.515482
LINC00478	0.185163	0.515908
RP11-398F12.1	0.219751	0.516366
RP11-206L10.9	0.219495	0.51739
CTD-2647L4.3	-0.604928	0.518946
CTD-2349P21.10	0.431808	0.519251
RP11-58A12.3	-0.447064	0.519379
RP11-247L20.4	-0.329086	0.520347
RP11-3K16.2	0.614407	0.520508
RP11-488L18.8	-0.474029	0.520705
RP11-670E13.2	0.490605	0.521269
RP11-347C12.10	-0.349617	0.521386
RP11-458D21.2	-0.375729	0.522928
AC006538.1	0.487006	0.523432
RP11-9G1.3	0.189819	0.523913
RP11-1379J22.5	-0.330832	0.524298
RP11-666N19.1	0.351791	0.524373
RP11-540O11.1	0.379723	0.524408
CTC-457L16.2	0.348955	0.525708
LA16c-316G12.2	0.367429	0.526135
RP11-452K12.7	0.328599	0.526179
RP11-132M7.3	0.498864	0.528465
CTA-204B4.6	-0.169799	0.529542
RP13-942N8.1	0.275319	0.530041
RP11-174G6.5	-0.325407	0.53022
RP4-798C17.6	-0.292683	0.530753
FAM66B	0.558397	0.531434
HM13-IT1	0.275784	0.531816
CTD-2349P21.9	-0.255138	0.531817
RP11-627G18.1	-0.503516	0.53214
CTD-2622I13.3	-0.496942	0.532773
RP11-864I4.3	-0.495345	0.534398
RP11-585P4.5	-0.368292	0.535258
LL22NC03-86G7.1	-0.284434	0.53609
AC009005.2	-0.399491	0.536177
RP11-111F5.4	0.302984	0.536373
CTD-2162K18.5	0.288899	0.537619
RP3-462E2.3	-0.618188	0.538669
CTD-2574D22.2	-0.494713	0.538729
TINCR	0.489838	0.53924
AP006222.2	0.440756	0.539826
RP11-867G23.12	-0.585521	0.540085
CTA-984G1.5	0.344896	0.540508
GNG12-AS1	0.20019	0.540747
CTD-2017C7.2	0.496518	0.540747
RP5-1085F17.3	0.327481	0.54133
AC099850.1	-0.313125	0.543905
ZNF582-AS1	0.323743	0.545106
RP11-181K3.4	-0.369753	0.545632
AC046143.7	0.381964	0.545632
RP11-380G5.2	0.40705	0.546739
RP11-909M7.3	0.258409	0.547261
RP4-569M23.2	-0.418613	0.548605
RP11-274H2.2	0.535675	0.548765
RP11-379H18.1	0.209853	0.549002
ZNF503-AS2	0.293726	0.549382
LINC00865	0.438258	0.550193
CTC-459F4.3	-0.210921	0.551911
CTD-2128A3.2	-0.249953	0.552228
AC097721.2	0.589429	0.553079
ZNRD1-AS1	-0.295557	0.553099
CTD-2207P18.2	-0.324395	0.553611
CTD-3126B10.4	0.334501	0.553611
RP11-374P20.4	-0.326742	0.554062
RP11-166D19.1	0.144153	0.554411
RP13-228J13.1	0.498019	0.554964
RP11-100L22.2	0.455342	0.558407
RP11-513G19.1	0.373156	0.558637
AC006160.5	-0.371982	0.558688
GAS5-AS1	0.372516	0.558921
RP11-843P14.1	-0.436364	0.559087
RP3-522D1.1	0.463285	0.559087
RP11-527D7.1	0.254366	0.559087
RP11-327P2.5	0.356018	0.559087
SENP3-EIF4A1	-0.37195	0.559336
RP11-526I2.5	0.261268	0.559628
AP006216.10	-0.353642	0.559918
RP4-676L2.1	-0.50643	0.560219
STK24-AS1	0.457891	0.561893
RP11-304L19.1	-0.345462	0.56195
AF064858.8	0.451161	0.562782
RP11-307E17.8	-0.264539	0.563509
RP11-107F6.3	0.346973	0.563651
CTC-487M23.5	-0.270818	0.564348
RP11-330M2.7	0.292724	0.564636
AC068580.5	0.334422	0.564907
RP11-73M18.7	0.264281	0.564917
RP11-793H13.11	0.289263	0.565126
AC005592.2	-0.266395	0.565406
YEATS2-AS1	0.291577	0.565925
RP11-325E5.1	0.424102	0.566047
RP5-1042I8.7	0.324817	0.566235
HNRNPU-AS1	-0.313672	0.566599
RP11-288H12.4	0.170813	0.567246
RP11-817O13.8	-0.378178	0.56728
RP11-2B6.2	0.407113	0.567573
CTC-510F12.4	0.580861	0.568195
AC004463.6	-0.280371	0.568914
SBF2-AS1	0.249238	0.569878
AC016738.4	0.251564	0.570991
CTD-2574D22.4	0.306807	0.572346
RP11-460B17.2	-0.506271	0.572354
AC005943.4	0.322654	0.572623
AC093495.4	0.427495	0.572954
CTD-3128G10.6	-0.33794	0.573813
CTD-3185P2.2	0.273171	0.573901
AC074117.10	0.127996	0.573901
RP11-677M14.3	-0.147044	0.57411
RP11-6O2.4	-0.500255	0.57411
CTB-175E5.7	0.268493	0.575262
RP11-475I24.3	0.456805	0.575309
RP11-540D14.6	-0.336516	0.575737
AC018737.1	-0.126844	0.576099
SH3RF3-AS1	-0.236992	0.576564
RP11-226L15.5	0.195655	0.577525
RP11-15E18.1	-0.374137	0.57753
RP11-305E17.6	-0.349127	0.577825
RP4-564F22.5	-0.263767	0.57796
RP5-827C21.4	-0.331035	0.577993
CTD-3064H18.4	0.399707	0.578631
RP11-769O8.1	-0.499503	0.579011
RP11-84A14.4	0.420743	0.579495
CTD-2619J13.19	0.365867	0.580359
RP11-166O4.5	0.311113	0.581042
RP11-173B14.5	0.512507	0.581204
FAM215B	-0.406978	0.582331
RP11-538I12.3	0.386051	0.582531
OSGEPL1-AS1	-0.360742	0.583165
TEX26-AS1	-0.310899	0.583308
RP11-603J24.5	-0.383041	0.583855
RP11-686D22.5	-0.420847	0.583963
CTD-2258A20.4	0.23603	0.584698
RP11-95D17.1	0.184039	0.584812
AC139887.4	0.325478	0.586504
AC007292.6	-0.489991	0.587158
AC226118.1	-0.461758	0.587415
RP11-762I7.4	-0.264581	0.587415
RP11-267M23.4	-0.39913	0.587554
TTC28-AS1	0.130907	0.588302
AC012358.7	-0.414696	0.589227
AP001432.14	0.550457	0.589279
RP11-320P7.2	-0.392802	0.589877
RP11-521B24.5	0.195025	0.590691
CTD-3064H18.6	0.165861	0.591292
SRD5A3-AS1	0.292183	0.592038
RP5-1112D6.4	0.277437	0.593105
CTD-2023N9.1	0.444556	0.593105
AC010974.3	-0.394318	0.594001
RP11-426C22.4	0.480876	0.594345
AC018642.1	0.295958	0.594791
AC069277.2	0.30356	0.595969
RP11-400F19.18	0.35852	0.596
RP11-242D8.1	0.283095	0.597329
XIST	-0.476978	0.597497
CTD-3185P2.1	-0.386382	0.59787
AC104655.2	-0.403831	0.598308
RP11-473I1.10	-0.109508	0.598498
RP11-192H23.8	0.260885	0.598626
RP11-231E4.4	-0.105805	0.598778
RP11-540B6.6	-0.13352	0.59914
RP11-843P14.2	-0.39547	0.599144
RP11-101E7.2	-0.264353	0.599208
RP11-159D12.9	-0.192351	0.599872
RP11-753H16.5	0.231504	0.599883
RP11-1379J22.2	0.259228	0.600852
RP11-57H12.5	-0.526699	0.604576
RP11-342D14.1	-0.407815	0.605992
U82695.10	-0.190265	0.607123
RP6-99M1.2	-0.117332	0.607707
RP11-21N3.1	-0.136301	0.607987
RP11-1008C21.2	0.247545	0.608571
AC092835.2	-0.34785	0.609384
CTD-2012K14.7	-0.391318	0.609732
RP11-524D16__A.3	0.115969	0.610227
AC023115.4	-0.425467	0.610744
RP11-264I13.2	-0.210547	0.611559
AC091729.9	0.203246	0.612917
RP11-473I1.5	-0.427928	0.613492
RP11-1082L8.3	-0.442593	0.615223
RP4-791M13.3	-0.345449	0.615599
RP3-412A9.10	-0.115735	0.615642
RP11-247I13.7	-0.22573	0.615642
LINC00680	0.147888	0.616761
RP11-706O15.3	-0.142186	0.617164
RP11-615I2.7	0.49407	0.617386
CFLAR-AS1	0.291151	0.618165
CTB-118N6.3	0.282152	0.619466
AL162759.1	0.456672	0.619942
CTD-3092A11.2	0.119153	0.6211
RP11-394O4.4	0.435175	0.622394
RP11-55K13.1	0.31696	0.623092
RP11-806L2.2	-0.43871	0.623663
RP11-261C10.5	-0.426107	0.625929
RP11-72I8.1	0.386723	0.625991
RP11-165J3.6	0.410059	0.626493
CTD-2619J13.16	-0.377359	0.626912
RP11-384M15.3	0.424133	0.627155
RP11-753H16.4	-0.310501	0.627331
AC034220.3	0.359516	0.627376
RP11-121A14.2	0.359863	0.629301
AC012360.6	-0.193542	0.62993
RP11-439E19.10	-0.172921	0.629998
RP1-39G22.7	-0.130553	0.631119
RP11-522I20.3	0.210931	0.632484
RP11-169D4.1	0.325108	0.632688
RP3-341D10.4	-0.13023	0.633295
FTO-IT1	-0.411399	0.634063
RP11-30P6.6	-0.268136	0.63463
RP3-426I6.6	0.335033	0.63463
NOP14-AS1	-0.127235	0.634753
RP5-914P20.5	-0.238263	0.635532
RP11-473O4.5	-0.387551	0.635532
RP11-705C15.3	0.237984	0.635664
RP11-517C16.2	0.34866	0.636324
RP11-667K14.3	0.305894	0.636912
PITPNA-AS1	-0.253497	0.637932
SCAMP1	-0.156733	0.638494
AP000473.8	0.246944	0.638494
A2M-AS1	0.31872	0.638607
RP11-156P1.3	-0.205061	0.639578
AC005943.5	-0.120746	0.640044
IQCH-AS1	-0.181491	0.641611
RP11-425I13.3	-0.259539	0.642193
HOXB-AS1	0.143997	0.643318
RP11-672A2.5	0.190112	0.643818
RP11-707G14.7	0.405601	0.643818
RP11-715J22.3	-0.3391	0.644932
RP11-206L10.11	0.103877	0.645526
RP11-96K19.4	-0.339465	0.645746
RP11-181E10.1	-0.149072	0.646093
AC003665.1	-0.340467	0.646826
CTD-3157E16.1	-0.407497	0.647146
RP11-352G18.2	-0.351795	0.647588
GABPB1-AS1	-0.165245	0.64778
RP11-701H24.3	-0.433479	0.648409
CTD-2083E4.4	-0.2795	0.649492
RP11-178L8.7	-0.238492	0.651153
WDFY3-AS2	-0.215041	0.651245
MIR1302-2	-0.343414	0.652183
RP5-890E16.2	-0.306337	0.652469
RP5-884M6.1	-0.154474	0.652781
RP11-166B2.8	-0.359148	0.652857
RP11-218C14.8	0.290336	0.653337
BRWD1-IT2	0.371236	0.654539
RP11-316M21.7	-0.290411	0.654692
RP5-1139B12.3	-0.250388	0.654741
LINC00598	0.319053	0.65536
RP11-181G12.2	0.252192	0.656272
AC006159.5	-0.419025	0.656281
AC098820.3	0.355562	0.656317
RP11-178L8.3	0.349862	0.656779
RP11-88I18.2	-0.375302	0.6568
RP11-304F15.3	0.203534	0.657857
RP11-413M3.4	-0.235303	0.6579
RP11-1149O23.3	-0.183451	0.658008
RP11-680F8.4	-0.463423	0.660734
IDH1-AS1	-0.291658	0.660889
AC012309.5	-0.253056	0.661682
RP11-154H23.3	-0.281573	0.662033
AC012307.3	0.119542	0.662379
RP11-797A18.3	0.299678	0.663574
RP11-1094H24.4	0.336804	0.66382
RP11-261P9.4	0.354822	0.663956
AP001469.7	-0.293269	0.666941
UBOX5-AS1	-0.259726	0.666941
CTB-36H16.2	-0.258943	0.667842
RP11-468E2.5	0.2618	0.667922
RP11-817O13.6	0.242633	0.668149
LINC00116	-0.144249	0.668459
RP11-151D14.1	0.377319	0.668592
RP11-214K3.20	0.405508	0.668827
RP11-677M14.7	-0.277797	0.66961
LL22NC03-2H8.4	0.288236	0.670082
CTC-429L19.3	-0.279839	0.670509
CTD-2240H23.2	-0.276321	0.670712
RP11-148B18.4	0.202853	0.671443
RP5-1142A6.2	-0.229126	0.671556
RP4-724E16.2	-0.320448	0.671677
H1FX-AS1	0.115622	0.672277
AC108463.1	0.272651	0.672526
RP11-3D4.3	-0.227186	0.672741
RP1-179N16.6	0.308844	0.672907
RP11-324I22.3	-0.219131	0.673429
RP11-182J1.12	0.372628	0.673429
CTC-260F20.5	0.370999	0.674
AC106875.1	0.355914	0.674633
RP11-541N10.3	0.265637	0.67465
RP11-495O11.1	0.333799	0.674986
AC007308.6	0.360106	0.675878
RP11-173M1.4	-0.386188	0.675979
AC007319.1	-0.314757	0.676176
AC012531.25	0.308511	0.676981
CTB-113P19.1	0.208199	0.677135
CTC-462L7.1	-0.128318	0.678253
CTD-2116N20.1	-0.301736	0.678642
RP11-366L5.1	0.1793	0.678653
RP11-493K19.3	0.217478	0.679822
RP11-392P7.6	0.153954	0.680027
LA16c-313D11.12	0.216098	0.680135
CTD-2583A14.8	0.1666	0.680192
RP13-977J11.2	0.279888	0.680192
AC092431.1	0.314852	0.68147
AC079922.3	0.0920773	0.681774
RP1-78O14.1	-0.323042	0.682143
RP11-177H13.2	0.168428	0.683106
RP11-230C9.2	0.331848	0.683862
AC009961.3	-0.230346	0.68408
TMEM191C	-0.188828	0.68408
BCDIN3D-AS1	-0.212033	0.684345
RP11-973H7.3	0.168538	0.684526
MATN1-AS1	0.369968	0.685751
LL0XNC01-237H1.2	-0.277361	0.685919
RP11-204M4.2	-0.141125	0.686696
RP11-425D10.10	-0.282341	0.687916
AC100830.5	0.325373	0.688412
AP006216.11	0.187113	0.688494
AC005224.2	-0.245966	0.688658
PINK1-AS	0.10642	0.688885
RP11-258C19.5	-0.258662	0.688885
RP11-227G15.2	-0.289092	0.691307
RP11-510J16.3	-0.276438	0.692532
RP11-572M11.4	0.28196	0.692627
COL5A1-AS1	0.28038	0.692765
RP11-325K4.2	0.267574	0.692935
RP5-886K2.3	0.238181	0.695064
MED14-AS1	0.286808	0.69507
RP11-215P8.3	-0.23431	0.695155
SMG7-AS1	0.314472	0.69528
RP11-792D21.2	0.123441	0.699329
RP11-355I22.7	-0.334279	0.699329
AF064858.11	0.322794	0.700269
CTC-454M9.1	0.141551	0.700348
RP11-356O9.1	-0.359576	0.701194
RP11-395G23.3	0.119041	0.701238
SETD5-AS1	-0.0824897	0.701238
CTD-2231E14.8	-0.231066	0.70358
AC116366.6	-0.163351	0.704462
AC018359.1	0.357354	0.70601
RP11-53O19.1	-0.252794	0.706585
RP11-691H4.1	0.346978	0.706611
CRNDE	0.113627	0.706719
RP11-386M24.3	0.398068	0.708727
RP11-265B8.4	-0.271464	0.708919
SOS1-IT1	-0.173174	0.709008
RP13-631K18.5	0.267329	0.709088
CTD-2639E6.9	0.296143	0.709422
RP11-611D20.2	0.209796	0.709879
AC105760.2	-0.187616	0.710324
RP3-508I15.10	0.282014	0.710371
NDUFB2-AS1	-0.292164	0.710428
RP11-248J18.2	-0.189291	0.710862
RP11-330L19.4	0.385151	0.711325
RP11-343N15.5	-0.0695749	0.711943
RP11-706O15.5	0.129738	0.712073
RP1-12G14.7	0.247182	0.712073
RP11-248J18.3	0.163906	0.712479
RP11-418J17.1	0.103326	0.712783
RP11-723D22.3	0.282718	0.713775
RP11-382A20.2	-0.23797	0.71383
RP11-10L12.4	0.157729	0.714573
RP11-203M5.7	-0.27528	0.715048
RP11-304L19.11	-0.152521	0.716943
RP11-469N6.1	0.212812	0.717822
MAPKAPK5-AS1	-0.0933209	0.718083
LINC00704	-0.091071	0.718665
LINC00467	0.137275	0.719282
RP13-638C3.3	-0.285914	0.719434
AC090587.4	-0.261977	0.720067
AC084117.3	-0.254755	0.721063
RP11-112L6.4	0.218712	0.722584
MIR137HG	-0.15079	0.723814
RP11-119B16.2	-0.192013	0.72391
RP11-706O15.7	-0.240355	0.724639
RP11-506M13.3	0.170075	0.724845
RP11-426C22.6	0.292283	0.725572
RP13-638C3.2	-0.274684	0.72587
AC010095.5	0.334352	0.726583
RP11-469M7.1	-0.12361	0.727514
CTC-542B22.2	-0.254941	0.727697
RP11-18H7.1	0.239194	0.728421
RP13-188A5.1	0.201291	0.728569
RP11-323F5.2	-0.212117	0.728647
LINC00705	-0.159383	0.728869
RP11-250B2.3	0.267155	0.728869
ZMIZ1-AS1	0.274844	0.728869
CTD-2078B5.2	0.15633	0.730428
RP1-85F18.5	-0.214623	0.730527
CTD-2037K23.2	-0.127529	0.731194
RP11-211G3.2	0.324687	0.732187
RP5-1068B5.3	-0.244042	0.73309
MCM3AP-AS1	0.0908361	0.734339
RP11-99E15.2	-0.225596	0.734955
CTD-3195I5.1	0.0825144	0.735542
RP11-848P1.2	-0.264608	0.736467
RP11-531A24.5	-0.189125	0.736745
CTD-2523D13.2	-0.29286	0.736754
AC092614.2	-0.247904	0.737188
RP11-255C15.3	-0.210503	0.737352
AP4B1-AS1	0.198384	0.739344
PROSER2-AS1	0.223569	0.739518
RP1-93H18.1	0.285313	0.74015
RP11-242O24.5	-0.36802	0.740199
CTB-157D17.1	-0.157723	0.740243
NCBP2-AS1	-0.243278	0.741301
RP11-502I4.3	-0.229347	0.741301
RP5-1057J7.6	0.1026	0.741703
RP3-370M22.8	0.287392	0.741772
RP4-584D14.6	0.212525	0.742303
CTD-2555K7.2	-0.233934	0.742346
RP11-112L6.3	0.298859	0.742346
RP11-696D21.2	0.150108	0.742655
RP11-360F5.3	-0.27153	0.743066
RP11-46A10.5	0.231314	0.743275
RP11-382A18.1	0.121521	0.743589
RP11-163N6.2	0.234088	0.745062
RP11-441O15.3	-0.25135	0.745073
AC011306.2	0.0757606	0.745355
RP11-686D22.8	-0.18972	0.746217
RP11-649A18.12	-0.245458	0.746387
AC114730.11	-0.281055	0.746387
RP11-576I22.2	0.310158	0.746667
GS1-393G12.12	0.228469	0.748647
AC008746.12	-0.347299	0.748647
AC000120.7	0.348765	0.749392
RP11-34P13.13	0.184247	0.750617
RP11-231L11.3	-0.295256	0.750652
CTD-2541M15.1	-0.126149	0.750856
TUG1	0.0839555	0.751256
RP11-875O11.2	0.282832	0.752221
AC009120.5	0.190315	0.752488
KIF9-AS1	0.147957	0.75339
AC093110.3	0.173705	0.75617
RP11-367N14.2	-0.225848	0.756356
RP11-362K14.5	-0.274958	0.756465
RP11-26J3.1	-0.236073	0.75657
RP11-20B24.7	0.169771	0.756609
RP11-30L15.6	0.253119	0.757121
RP11-36B15.1	0.314234	0.757461
RP11-415J8.3	0.187509	0.758608
RP11-799D4.4	0.193922	0.759397
RP11-782C8.1	0.258385	0.762911
CTD-2165H16.4	0.207926	0.762911
RP11-49C24.1	-0.204943	0.763423
RP11-347C18.3	0.220154	0.764382
AC022154.7	-0.235357	0.766402
CTC-429P9.5	-0.179455	0.767144
RP11-421L21.3	0.113389	0.76738
PRKAR2A-AS1	0.192736	0.76738
RP11-400F19.6	-0.22313	0.76738
RP11-1007O24.3	0.200023	0.76738
HOXA-AS3	-0.134966	0.767741
RSBN1L-AS1	-0.0698157	0.768353
RP11-21L23.3	-0.279601	0.76859
GHc-362H12.3	0.260039	0.76942
RP11-799B12.4	0.147085	0.769627
ASB16-AS1	-0.0990589	0.769944
UBE2Q1-AS1	0.247879	0.770651
MAST4-AS1	-0.213147	0.772031
RP11-355B11.2	0.126383	0.772766
RP11-773D16.1	0.0615533	0.772895
RP13-270P17.1	-0.242952	0.772971
RP11-483H20.4	0.1949	0.774019
C1RL-AS1	0.137117	0.774956
FAM13A-AS1	0.0951091	0.776103
CTC-325H20.4	0.126426	0.776477
RP11-417L19.4	0.227164	0.776481
RP11-158K1.3	-0.133194	0.777253
RP3-508I15.19	-0.289928	0.777885
RP11-73M18.6	0.143939	0.778431
RP13-631K18.2	-0.125424	0.779086
RP11-680A11.5	0.150422	0.779125
AC015971.2	-0.273838	0.780321
RP4-773N10.5	0.168556	0.780496
CTC-308K20.1	0.164714	0.780852
CTD-2521M24.6	0.162461	0.782524
CTD-2006C1.2	-0.0862863	0.783174
LINC00115	0.132479	0.784223
[truncated: 5,383 more rows]
