# Supplementary material for: Hypoxia-related long noncoding RNAs are associated with varicocele-related male infertility
Source: PLoS One. 2020 Apr 30;15(4):e0232357. doi: 10.1371/journal.pone.0232357 (PMC7192471; doi:10.1371/journal.pone.0232357)
Supplement: S2 Table — (XLSM) [file pone.0232357.s002.xlsm]

## Sheet: Sheet1
Differentially expressed protein coding transcripts and lncRNAS responding to hypoxia in human proximal tubular epithelial cells (PTECs)
gene_id	log2(fold_change)	p_value
A1BG-AS1	-1.33166	0.00275
AAGAB	-0.893088	5e-05
AARS	-0.794608	5e-05
ABAT	-0.858504	0.00015
ABCA1	0.799214	5e-05
ABCA2	0.582419	0.00065
ABCA3	-0.458697	0.00475
ABCA5	0.865096	0.001
ABCB1	-0.403075	0.0125
ABCB6	2.01887	5e-05
ABCB8	-0.691175	0.00055
ABCB9	0.701292	0.00075
ABCC1	0.834035	5e-05
ABCC3	0.487922	0.00595
ABCC4	-0.445646	0.00995
ABCC5	-0.502802	0.01055
ABCD3	-1.16746	5e-05
ABCE1	-1.50526	5e-05
ABCF1	-0.52726	0.0009
ABCF2	-1.36761	5e-05
ABHD11	-0.724171	0.00315
ABHD13	-0.66489	0.00235
ABHD14B	0.490565	0.00295
ABHD15	-0.645821	0.0014
ABHD16A	-0.6468	0.00235
ABHD2	-0.89711	5e-05
ABHD3	-0.814078	5e-05
ABHD4	0.826855	5e-05
ABHD5	-1.03925	5e-05
ABHD6	-0.84643	0.0012
ABL1	0.928402	5e-05
ABLIM1	0.54525	0.00045
ABRACL	-0.628548	0.0004
ABTB1	0.813208	5e-05
ABTB2	-0.831116	0.0001
ACACA	-1.24268	5e-05
ACACB	0.778397	5e-05
ACAD10	0.484706	0.00565
ACAD8	-0.803309	0.0007
ACADM	-0.417226	0.0111
ACADS	0.885436	5e-05
ACAT2	-0.631105	0.01405
ACBD4	0.794594	0.0029
ACBD5	0.838578	5e-05
ACER3	-0.663534	0.0008
ACKR3	2.90629	0.00075
ACN9	-0.565841	0.012
ACOT7	-0.447387	0.0071
ACOT9	-1.4361	5e-05
ACP2	-0.806663	0.00055
ACSL3	-0.819566	5e-05
ACSL4	-0.512296	0.00125
ACTB	-0.737146	0.0004
ACTBL2	-3.25517	0.0011
ACTL6A	-0.746165	5e-05
ACTR1A	-0.928861	5e-05
ACTR1B	0.485754	0.00325
ACTR2	-0.585753	0.0004
ACTR3	-0.831223	5e-05
ACTR3B	-0.882718	0.00585
ACTR5	-0.619858	0.0006
ACVR1	-0.685884	0.0002
ACVR1B	0.535539	0.0008
ACVR2B	0.531715	0.00575
ADAM12	2.11586	5e-05
ADAM19	-0.698818	0.00045
ADAM1A	-0.744018	0.0134
ADAMTS10	1.71683	5e-05
ADAMTS12	-0.497486	0.01245
ADAMTS3	-0.622774	0.00105
ADAMTS5	-1.22581	5e-05
ADAMTS9-AS2	3.33218	0.0001
ADAP1	0.829621	0.00025
ADARB1	1.09265	5e-05
ADAT1	-1.6762	5e-05
ADAT2	-0.723093	0.00135
ADC	0.731003	0.00785
ADCK1	-1.43927	0.00025
ADCK2	0.67192	5e-05
ADCK3	0.883523	5e-05
ADCY6	0.601508	5e-05
ADD2	0.558142	0.00105
ADD3	1.04325	5e-05
ADHFE1	1.07035	0.00065
ADI1	-0.514035	0.0022
ADM	2.40834	5e-05
ADORA1	-0.902029	5e-05
ADORA2B	1.21677	5e-05
ADPRHL2	0.582604	0.0004
ADPRM	0.805338	0.00115
ADRA1B	1.7084	0.0005
ADRBK1	0.637248	0.0001
ADSL	-0.451869	0.00345
ADSS	-0.722983	5e-05
ADTRP	1.34738	0.0007
AEBP2	0.500241	0.0017
AEN	-0.984795	5e-05
AFAP1	0.556645	0.0006
AFAP1L1	1.13304	5e-05
AFAP1L2	-0.649208	0.00045
AFF4	0.708242	5e-05
AFG3L1P	-0.840682	0.00045
AFMID	0.754334	0.0006
AGAP1	0.665892	0.0003
AGAP4	-0.920363	0.01055
AGAP6	-0.988835	5e-05
AGFG2	-0.851768	0.00025
AGPAT2	0.488009	0.0042
AGPAT5	1.14894	5e-05
AGPS	-0.584122	0.0002
AGTPBP1	0.623163	5e-05
AHCTF1	-0.549798	0.00035
AHNAK2	1.7214	5e-05
AHSA1	-1.18146	5e-05
AIFM1	-1.17566	5e-05
AIM1	0.553762	0.0013
AIP	0.422101	0.00845
AJAP1	0.9023	5e-05
AJUBA	0.404799	0.0142
AK1	-0.581228	0.00105
AK2	0.668296	5e-05
AK3	-0.407248	0.01115
AK4	1.68588	5e-05
AKAP10	0.956375	5e-05
AKAP12	2.50103	5e-05
AKAP5	-0.908331	5e-05
AKAP9	0.425909	0.0065
AKIP1	-0.578977	0.00135
AKIRIN1	-1.38358	5e-05
AKR1C3	1.91739	0.00105
AKR7A2	0.491	0.00325
AKR7A3	1.1999	0.01085
ALAD	0.42219	0.01335
ALCAM	-0.548809	0.001
ALDH16A1	-0.541456	0.00595
ALDH18A1	0.509505	0.0016
ALDH1B1	-1.35125	5e-05
ALDH3A2	-0.457551	0.00995
ALDH3B1	0.479695	0.00335
ALDH4A1	-0.587426	0.00165
ALDH6A1	0.820523	0.00015
ALDOA	0.932757	5e-05
ALG14	-1.13994	0.0002
ALG3	-0.813274	5e-05
ALG6	-0.543042	0.00755
ALG9	0.638097	0.00025
ALKBH1	0.512809	0.00935
ALKBH5	0.872055	5e-05
ALKBH8	-0.696758	0.00185
ALOX5	1.52632	0.0002
ALPK2	-0.967255	5e-05
ALYREF	-0.696871	0.0008
AMD1	-1.41856	5e-05
AMER1	-0.777403	0.00245
AMIGO2	-0.512702	0.00755
AMMECR1	-0.971637	5e-05
AMN1	0.624966	0.00725
AMOTL2	0.611137	0.00035
AMPD2	0.605892	0.00065
AMPD3	1.84866	5e-05
AMZ1	1.27648	5e-05
AMZ2P1	0.813937	0.003
ANAPC13	-0.868635	0.00015
ANAPC4	-0.54564	0.00845
ANAPC7	-1.39376	5e-05
ANG	2.60839	5e-05
ANGEL1	-0.848326	0.0004
ANGPTL4	6.22156	5e-05
ANKRA2	0.528644	0.01005
ANKRD12	1.06903	5e-05
ANKRD33B	0.597428	0.00095
ANKRD37	3.1793	5e-05
ANKRD40	-0.54201	0.0008
ANKRD50	-0.97774	5e-05
ANKRD52	-1.24221	5e-05
ANKRD54	-0.517385	0.0067
ANKZF1	2.36488	5e-05
ANO6	0.528368	0.00115
ANO7	2.20554	5e-05
ANXA4	0.567753	0.00145
ANXA7	-0.916217	5e-05
AP1AR	-0.722756	0.00045
AP1B1	-0.669613	5e-05
AP1G1	-0.455392	0.00355
AP1S3	-1.31861	5e-05
AP3M1	-0.559234	0.00035
AP4B1	-1.05455	5e-05
AP4E1	-0.693077	5e-05
AP5B1	-0.965683	5e-05
AP5M1	-1.07335	0.0151
APAF1	0.38046	0.0155
APBB1	0.426904	0.00805
APBB1IP	0.663872	0.0007
APC	-0.408529	0.01445
APEH	-0.418925	0.01055
API5	-0.532127	0.00105
APLN	3.85183	5e-05
APMAP	-0.727065	5e-05
APOA1BP	-0.623726	0.00055
APOO	-0.721923	0.00115
APOPT1	0.675626	0.00045
APRT	-0.459586	0.01295
AQP1	-1.9181	0.00015
ARAP1	0.891211	5e-05
AREL1	-0.824435	5e-05
ARF3	-0.414849	0.00975
ARF4	-0.884123	5e-05
ARFGAP1	-0.469769	0.00345
ARHGAP22	1.49117	0.0002
ARHGAP24	-0.811573	0.0013
ARHGAP27	0.466311	0.0144
ARHGAP31	-0.871526	0.0002
ARHGAP32	0.805781	5e-05
ARHGAP33	0.747244	0.00405
ARHGAP39	-0.805826	0.00085
ARHGAP40	0.809661	5e-05
ARHGDIA	-0.710463	5e-05
ARHGEF10	0.461575	0.0049
ARHGEF26	-0.670092	0.0025
ARHGEF28	0.638301	0.0001
ARHGEF37	2.59548	5e-05
ARHGEF40	-0.620374	0.008
ARHGEF7	0.855057	5e-05
ARID3A	1.34779	5e-05
ARID5A	1.61504	5e-05
ARIH2	-0.645002	0.0001
ARL10	1.91267	5e-05
ARL13B	-0.858524	5e-05
ARL15	-0.689056	0.00025
ARL2BP	-0.494211	0.00255
ARL4A	-1.89265	5e-05
ARL4C	-0.540031	0.00245
ARL6IP6	0.627051	0.00015
ARL9	-1.1533	0.0003
ARMC6	-0.848142	5e-05
ARNT2	0.736143	0.0012
ARNTL	-0.743218	0.0011
ARNTL2	-0.744942	5e-05
ARPC1B	-0.960231	5e-05
ARPC5	-0.664668	5e-05
ARPC5L	-0.696688	5e-05
ARRDC2	1.02866	5e-05
ARRDC3	2.28826	5e-05
ARRDC4	-0.840588	0.0003
ARSB	-1.73196	5e-05
ARSE	0.847318	0.0001
ARSI	-1.21008	5e-05
ARSK	0.744825	0.0017
ARTN	1.81671	0.00055
ASAH1	-0.619749	0.0002
ASAP3	-0.553693	0.00265
ASB13	-0.470717	0.0135
ASF1A	-0.840483	0.00025
ASNS	-1.04625	5e-05
ASPH	0.95886	5e-05
ASPM	-0.460017	0.0061
ASRGL1	-0.849612	5e-05
ASUN	0.946667	5e-05
ATAD2B	-0.858925	0.00015
ATAD3A	-0.910706	5e-05
ATAD3B	-0.999881	5e-05
ATAD5	0.731151	5e-05
ATE1	-0.451809	0.0072
ATF2	0.505139	0.00135
ATF7IP	-1.2421	5e-05
ATG101	-0.72246	5e-05
ATG12	0.611988	0.0002
ATG14	1.29596	5e-05
ATG16L1	-0.504213	0.0048
ATG4A	-1.31406	0.0001
ATG9B	3.54724	5e-05
ATIC	-1.04427	5e-05
ATMIN	-0.787549	5e-05
ATOX1	-0.630065	0.00235
ATP10A	-0.572408	0.00605
ATP11C	-0.521659	0.00235
ATP1A1	-0.488371	0.00175
ATP1B3	-0.721252	5e-05
ATP2A2	-0.793611	5e-05
ATP2B1	-0.676888	5e-05
ATP2B4	1.00192	5e-05
ATP5A1	-0.553419	0.00045
ATP5F1	-0.418025	0.01315
ATP5G1	-0.826521	5e-05
ATP5G3	-0.407979	0.01015
ATP6V0A1	-0.738879	5e-05
ATP6V0A2	-1.42955	5e-05
ATP6V0B	-0.684315	5e-05
ATP6V0D1	-1.27767	5e-05
ATP6V0E2	-0.657596	0.0011
ATP6V0E2-AS1	-2.28795	0.0017
ATP7B	0.618723	0.003
ATP8B2	-0.512209	0.00885
ATP8B3	0.950502	0.00025
ATR	-1.44286	5e-05
ATXN1	0.687475	5e-05
ATXN2L	0.408904	0.00885
ATXN3	0.424386	0.0134
ATXN7	0.447863	0.00425
ATXN7L3	-0.83872	5e-05
AUH	0.591463	0.00425
AUNIP	-1.39331	0.0104
AURKAIP1	-0.479133	0.0041
AVL9	0.537368	0.0115
AVPI1	1.47512	5e-05
AXIN2	-1.18732	0.0008
AZI2	0.728839	5e-05
B3GALNT1	-0.792047	0.0001
B3GALNT2	-1.03289	0.00105
B3GALT6	-0.779818	0.0002
B3GNT2	-0.969573	5e-05
B3GNT4	2.54742	5e-05
B4GALNT1	-0.520774	0.00355
B4GALNT2	3.92442	0.0001
B4GALNT4	0.665121	0.0003
B4GALT1	-0.403912	0.01435
B4GALT2	-0.624159	0.00025
B4GALT5	-1.02714	5e-05
B4GALT6	-1.37491	5e-05
BACH1	1.32076	5e-05
BAG2	-1.22118	5e-05
BAHD1	-0.445107	0.01235
BAK1	-0.837383	5e-05
BANF1	-0.521219	0.00455
BARX1	3.65581	5e-05
BASP1	1.18397	5e-05
BATF3	-1.4744	5e-05
BAZ1A	-1.04371	5e-05
BBS1	0.749101	5e-05
BBS12	-0.9614	0.0001
BBS2	0.431553	0.0081
BBX	0.511744	0.00135
BCAS3	0.492056	0.01065
BCAT1	-0.989276	5e-05
BCKDHA	1.35848	5e-05
BCKDK	1.12684	5e-05
BCL10	0.744134	0.0001
BCL2L11	-0.562028	0.0038
BCL2L2	0.944978	0.00695
BCL6	1.17546	5e-05
BCL9	-0.524191	0.00255
BCLAF1	-0.604817	0.0001
BEND3	-1.87657	5e-05
BEX1	-0.891198	5e-05
BFAR	0.700462	5e-05
BHLHE40	2.66423	5e-05
BHLHE41	4.12981	5e-05
BICD1	0.933609	5e-05
BIK	-1.16167	0.0022
BIRC3	1.34434	5e-05
BLCAP	-0.755505	5e-05
BLOC1S2	-0.455887	0.0082
BLOC1S6	0.404922	0.0138
BLVRA	-0.525107	0.0067
BLVRB	0.695323	0.0007
BMP2K	-0.894002	5e-05
BNIP1	0.487517	0.0143
BNIP3	2.6728	5e-05
BNIP3L	1.62109	5e-05
BOLA1	1.18287	5e-05
BOP1	-0.852533	0.0024
BPGM	-1.04014	5e-05
BRAF	0.616605	0.0017
BRCA1	0.445338	0.0066
BRI3	0.929144	0.00035
BRI3BP	-0.741458	0.0004
BRK1	0.398423	0.0132
BRMS1	-0.701608	5e-05
BRMS1L	-0.560724	0.0047
BRSK1	0.794096	0.00275
BTAF1	0.400421	0.0117
BTBD10	-0.986581	5e-05
BTBD2	0.838472	5e-05
BTBD3	0.440244	0.00705
BTBD9	0.505489	0.00755
BTG1	1.41483	5e-05
BTN3A1	0.50374	0.0053
BYSL	-0.628856	0.0007
BZW1	-0.85065	5e-05
BZW2	-0.4602	0.01255
C10orf10	1.83586	0.0028
C10orf118	-0.738375	5e-05
C10orf12	0.614623	0.0009
C10orf2	-1.18294	5e-05
C11orf45	1.28516	5e-05
C11orf68	0.718293	0.0001
C11orf82	-0.960912	5e-05
C12orf4	-0.448575	0.00795
C12orf49	-1.11305	5e-05
C12orf5	-1.80956	5e-05
C12orf76	0.567747	0.0126
C14orf132	0.755755	0.00205
C14orf169	-2.39253	5e-05
C14orf80	-0.993801	5e-05
C15orf39	0.927379	5e-05
C15orf52	-0.851888	5e-05
C16orf13	0.645229	0.0003
C17orf103	0.473058	0.0074
C17orf104	0.610925	0.00115
C17orf51	-1.19167	5e-05
C17orf58	1.14411	5e-05
C17orf59	-0.790822	0.003
C17orf89	-1.18314	5e-05
C18orf21	0.731043	0.00035
C19orf68	0.627799	0.0015
C1QL1	0.765572	5e-05
C1QL4	0.962051	0.0002
C1QTNF6	0.649302	0.00175
C1R	0.428301	0.01525
C1orf106	-0.571217	0.0062
C1orf109	-0.884778	5e-05
C1orf122	-1.32988	5e-05
C1orf198	-0.536428	0.0017
C1orf204	1.04149	0.0024
C1orf21	1.11765	5e-05
C1orf216	-1.18708	5e-05
C20orf24	-1.06633	0.00025
C20orf27	-0.527673	0.0044
C21orf59	-0.68834	5e-05
C21orf91	-0.591419	0.00065
C2CD2L	-1.18146	5e-05
C2orf48	1.32139	0.0036
C2orf49	0.561316	0.00195
C2orf69	-0.474068	0.0087
C2orf72	2.04166	5e-05
C2orf81	1.47663	0.0004
C3orf17	0.438417	0.0063
C3orf18	0.842433	0.00785
C3orf52	-0.910904	5e-05
C3orf58	2.07545	5e-05
C3orf62	-0.704216	0.00385
C3orf67	1.43005	5e-05
C4orf3	1.86738	5e-05
C4orf47	4.24973	0.00045
C4orf48	-0.866638	0.00375
C5orf22	-0.697464	5e-05
C5orf28	-0.950758	5e-05
C5orf51	0.463976	0.00305
C5orf54	0.780389	0.0003
C6orf48	0.422974	0.00855
C6orf57	1.1131	5e-05
C7orf43	-1.91927	5e-05
C7orf49	-0.850287	0.0001
C7orf60	0.932092	5e-05
C7orf73	-0.730173	5e-05
C8orf58	1.77743	5e-05
C9orf114	-0.56129	0.00705
C9orf37	-1.15781	0.0103
C9orf41	-0.761596	0.00165
C9orf85	0.589593	0.0142
CA12	3.17289	5e-05
CA3	1.74523	5e-05
CA5B	0.611481	0.0033
CA9	3.01614	5e-05
CAB39	-0.553116	0.0006
CABIN1	0.575242	0.0003
CACHD1	1.32765	5e-05
CACNB3	0.703837	5e-05
CACTIN	-0.585208	0.00295
CAD	-1.16846	5e-05
CALCOCO1	0.653404	5e-05
CALM1	-0.731405	5e-05
CALM2	-0.514928	0.00205
CALR	-0.842225	5e-05
CALU	-1.13296	5e-05
CAMK1D	1.29994	0.0001
CAMK2N1	0.649488	5e-05
CAMKK1	0.892471	0.00015
CAMLG	0.742908	5e-05
CAMSAP3	0.520286	0.00835
CAND1.11	3.8772	0.00615
CAND2	-1.69258	5e-05
CAPN14	3.96876	0.00015
CARD10	1.04161	5e-05
CARHSP1	0.58005	0.00015
CASC10	-1.08468	0.0023
CASC5	-0.484356	0.00495
CASP3	-0.527459	0.0017
CASZ1	-1.01449	0.0019
CAV1	0.925056	5e-05
CAV2	0.411	0.01045
CBFA2T2	0.386368	0.0149
CBFB	-0.546703	0.00055
CBR3	0.52135	0.00855
CBX6	-0.990581	5e-05
CBX7	0.609166	0.002
CBX8	0.836103	0.00095
CCAR1	-0.646794	0.0001
CCAR2	-0.546881	0.00155
CCDC102A	0.881194	5e-05
CCDC104	0.622214	0.00025
CCDC115	0.588302	0.00085
CCDC117	-0.803344	5e-05
CCDC126	-1.95651	0.00035
CCDC137	-0.87739	5e-05
CCDC138	-0.594422	0.0013
CCDC149	0.759157	0.00395
CCDC174	0.731052	5e-05
CCDC18	-0.766873	5e-05
CCDC22	0.543494	0.0033
CCDC28A	1.14074	5e-05
CCDC3	-1.06682	0.0066
CCDC34	0.707148	0.0001
CCDC43	0.451909	0.00635
CCDC53	0.750392	5e-05
CCDC58	0.657232	0.00065
CCDC59	0.498905	0.00475
CCDC64	-1.12596	5e-05
CCDC69	-1.51567	0.0001
CCDC71L	-1.33262	5e-05
CCDC86	-0.555959	0.00175
CCDC93	0.407107	0.0094
CCHCR1	0.485491	0.0036
CCL2	-1.72302	0.00365
CCL28	4.07482	5e-05
CCND1	-1.60977	5e-05
CCND2	0.482477	0.00485
CCND3	-0.837679	5e-05
CCNE1	-1.46421	5e-05
CCNG1	0.552818	0.00035
CCNG2	1.41584	5e-05
CCNI	0.715302	5e-05
CCNJ	-1.41692	5e-05
CCNO	-1.02124	0.00045
CCNY	0.488157	0.00215
CCNYL1	-1.07376	5e-05
CCR10	1.24427	0.00425
CCRN4L	0.717986	0.0009
CCSAP	1.23816	5e-05
CCT2	-0.819349	5e-05
CCT3	-0.577776	0.0004
CCT4	-0.484816	0.00245
CCT5	-0.891833	5e-05
CCT6A	-1.18401	5e-05
CD109	0.517712	0.00125
CD14	-2.29916	5e-05
CD27-AS1	0.507695	0.01255
CD2BP2	-0.636884	5e-05
CD55	-0.54893	0.0024
CD58	-0.523123	0.0099
CD63	-0.554803	0.00105
CD70	-0.710406	0.0028
CD82	0.544695	0.0055
CD99L2	-0.413145	0.01525
CDA	0.746914	5e-05
CDC123	-0.943529	0.00025
CDC20	-0.477762	0.003
CDC25A	-1.15306	5e-05
CDC26	-0.665299	0.01035
CDC42EP1	0.608345	0.0005
CDC42EP2	-0.63838	0.00255
CDC42EP3	-0.833888	5e-05
CDC42EP4	-0.677145	5e-05
CDC42SE1	-0.770311	5e-05
CDC42SE2	-0.504336	0.00255
CDC7	-0.441417	0.006
CDCA7L	0.872122	5e-05
CDCP1	1.11556	5e-05
CDH2	0.398855	0.0113
CDH5	-1.09184	5e-05
CDHR1	-0.585246	0.0032
CDIP1	0.541973	0.00245
CDK12	-0.512943	0.0013
CDK18	2.47346	5e-05
CDK2AP2	-1.38414	5e-05
CDK7	0.647687	0.00015
CDK9	-0.450467	0.00895
CDKL2	1.04985	5e-05
CDKL3	1.01799	0.00535
CDKN1B	0.692903	5e-05
CDKN2AIP	-0.62202	0.0011
CDKN2B	-1.27182	5e-05
CDNF	1.01331	0.00675
CDON	1.56932	5e-05
CDR2	-0.73994	5e-05
CDR2L	-0.529296	0.00475
CDT1	1.38993	5e-05
CEBPG	-0.905797	5e-05
CECR2	0.627322	0.0016
CECR5	1.03794	5e-05
CELSR2	-0.652969	5e-05
CEMIP	0.95449	0.001
CENPA	-0.474342	0.01095
CENPB	-0.680384	5e-05
CENPH	0.457731	0.0054
CENPQ	0.410967	0.01145
CENPV	-0.539369	0.00295
CEP131	0.60854	0.0004
CEP170	0.527792	0.00085
CEP170B	-0.434292	0.0083
CEP19	-0.805706	0.00935
CEP250	0.9383	5e-05
CEP41	-0.527715	0.01075
CEP57	0.615379	0.0002
CEP85	-0.490279	0.00325
CEP89	0.535964	0.01285
CERCAM	0.409671	0.0129
CERS1	1.18811	5e-05
CERS6	0.480493	0.0021
CETN2	-0.515754	0.00165
CFL1	-0.561341	0.00055
CHAC1	-2.05312	5e-05
CHAF1A	0.593117	0.0002
CHAMP1	-0.501678	0.00565
CHCHD1	-0.507308	0.00505
CHD1	-0.785811	5e-05
CHD2	0.737815	5e-05
CHD4	-1.02736	5e-05
CHD7	-0.652473	0.00115
CHDH	-0.696583	0.0149
CHEK1	0.581335	0.00015
CHFR	-0.518214	0.0025
CHID1	-0.4319	0.01045
CHKA	-0.644814	0.0007
CHORDC1	-1.34959	5e-05
CHP1	-0.524574	0.00125
CHPF2	-1.4717	5e-05
CHRM4	2.21714	5e-05
CHRNA5	-0.620071	0.0035
CHRNB1	0.657401	0.0001
CHST10	-1.11501	5e-05
CHST15	0.565232	0.00225
CHST3	-0.503148	0.00215
CHST7	-0.93756	5e-05
CHSY1	1.16755	5e-05
CHUK	-1.20568	5e-05
CIAPIN1	-0.792129	0.00025
CIART	3.10669	5e-05
CIR1	0.84488	5e-05
CIT	0.384282	0.0145
CITED2	0.797426	5e-05
CITED4	-0.811758	0.00085
CKAP4	-0.746282	5e-05
CKS2	-0.412053	0.01365
CLASP1	0.462918	0.0038
CLCN3	-0.771529	5e-05
CLDN1	-0.594692	0.00095
CLDN11	-1.43191	5e-05
CLDN2	-3.53312	5e-05
CLDN3	2.26303	5e-05
CLDN4	1.52694	5e-05
CLDND1	0.575874	0.0003
CLEC16A	-0.823949	0.0001
CLEC2B	4.64664	0.00145
CLEC2D	0.528443	0.0087
CLINT1	-0.624368	0.00015
CLIP1	-0.478519	0.0024
CLIP3	1.16955	0.00305
CLK1	0.718118	5e-05
CLK3	1.64302	5e-05
CLK4	0.847419	5e-05
CLMN	1.44933	5e-05
CLMP	-0.92665	5e-05
CLOCK	-0.52458	0.00175
CLP1	-0.838003	0.00015
CLPTM1L	-0.680471	0.0001
CLSPN	-0.964887	5e-05
CLTB	-0.647739	0.00055
CLTCL1	1.13437	5e-05
CLUAP1	0.509907	0.00415
CLUH	-0.429241	0.0082
CMBL	0.743707	5e-05
CMIP	0.953132	5e-05
CMTM4	-0.40653	0.01495
CMTM6	-1.13394	5e-05
CMTR2	-0.536652	0.00285
CNKSR3	0.507907	0.0018
CNNM2	0.964776	0.0001
CNOT11	-0.546061	0.00115
CNOT2	0.421353	0.0075
CNOT6	-0.466645	0.00365
CNOT8	1.61476	5e-05
CNTLN	0.439859	0.014
CNTNAP1	0.604869	0.0001
CNTROB	0.592119	0.0002
COA3	-0.478231	0.00905
COA7	-1.71548	5e-05
COASY	-0.447955	0.0071
COG2	-0.956427	5e-05
COG4	0.526965	0.00095
COL13A1	1.79024	5e-05
COL15A1	-1.05107	0.00175
COL27A1	1.06293	5e-05
COL6A1	0.692621	5e-05
COL6A2	0.630859	0.00025
COMMD2	-0.445818	0.00645
COMMD4	-0.530924	0.00145
COMMD5	-1.01207	5e-05
COMMD8	-0.579301	0.0081
COPS2	0.395412	0.01215
COPS4	-0.508306	0.00555
COQ10B	-1.45092	5e-05
COQ3	-0.499526	0.01245
COQ5	0.492389	0.0039
COX14	-0.63176	0.00075
COX19	0.574069	0.01435
CPA4	-1.35733	5e-05
CPM	-1.42643	5e-05
CPNE3	0.407451	0.01015
CPNE8	-0.790124	5e-05
CPQ	0.679137	0.0053
CPSF2	-1.10283	5e-05
CPSF3	-0.475965	0.00375
CPT1A	-0.431114	0.0091
CRABP2	2.04957	5e-05
CRBN	0.957754	5e-05
CREB1	0.387372	0.01455
CREB3L2	-0.614948	0.0003
CREBRF	1.2946	5e-05
CRELD2	-1.35692	5e-05
CRISPLD2	1.46068	5e-05
CRK	-0.555877	0.0009
CRKL	0.903813	5e-05
CROCC	1.5861	5e-05
CROT	-1.03518	5e-05
CRTC1	0.660969	0.00065
CRTC2	0.462164	0.0074
CRY1	-1.23361	5e-05
CRY2	0.816556	5e-05
CRYAB	-0.569138	0.0037
CRYBB2P1	0.975832	5e-05
CRYBG3	0.761871	5e-05
CRYZL1	0.462536	0.008
CS	-0.433141	0.0062
CSDC2	0.577539	0.00325
CSNK1E	0.5359	0.001
CSPG4	0.684358	0.00015
CSRNP1	0.595613	0.00155
CSRP2	0.59302	0.00015
CST3	-0.446181	0.0074
CSTF2T	-0.539493	0.0018
CTAGE5	-0.735168	5e-05
CTC-338M12.4	0.879531	0.00225
CTDSP1	0.566961	0.00055
CTDSP2	0.441272	0.007
CTDSPL2	0.713561	5e-05
CTGF	-1.23264	5e-05
CTH	-0.773588	0.00735
CTNNA1	0.545991	0.0018
CTNNBL1	0.381964	0.01415
CTPS1	-2.24731	5e-05
CTSC	-0.723904	5e-05
CTSZ	-0.444711	0.00455
CTXN1	-0.729671	0.0019
CUEDC1	-0.473978	0.00835
CUL2	-0.635248	0.00015
CUL3	-0.916452	5e-05
CUL4B	1.17774	5e-05
CXCL1	-2.17057	5e-05
CXCL2	-1.5671	0.0022
CXXC5	0.764944	5e-05
CYB561	-0.991589	5e-05
CYB5A	-1.11348	5e-05
CYB5B	-1.12722	5e-05
CYB5D1	0.834639	5e-05
CYBA	-0.404062	0.0143
CYCS	-1.15042	5e-05
CYLD	-0.650847	0.0001
CYP1B1	-3.09257	5e-05
CYP24A1	-1.70698	5e-05
CYP26A1	2.39155	5e-05
CYR61	-0.85724	5e-05
D2HGDH	0.514547	0.00495
DAB2	-0.814155	5e-05
DAPK3	0.459946	0.0046
DARS	1.04642	5e-05
DARS2	-0.692758	5e-05
DBH-AS1	2.25196	5e-05
DBI	-0.547454	0.0007
DBN1	-0.530434	0.00095
DBP	1.89612	5e-05
DCAF10	1.07148	5e-05
DCAF12	-0.444738	0.00635
DCAF13	-1.38124	5e-05
DCAF16	0.44593	0.0061
DCAF17	-0.966703	5e-05
DCAF4	-1.03004	5e-05
DCAF5	0.641303	0.0002
DCDC2	-0.796526	5e-05
DCP1A	0.606679	0.0002
DCP1B	0.76779	5e-05
DCTD	-0.607604	0.00045
DCTN5	-0.479614	0.0074
DCTPP1	-1.1541	5e-05
DCUN1D1	-0.46684	0.00585
DCUN1D5	-0.72482	0.0001
DDB2	0.975	5e-05
DDHD2	0.703	5e-05
DDIT3	1.28714	0.0003
DDIT4	2.03604	5e-05
DDN	2.89249	5e-05
DDR1	1.04488	5e-05
DDT	0.53242	0.00275
DDX19A	-0.603965	0.00015
DDX21	-1.14961	5e-05
DDX26B	0.537959	0.00455
DDX39A	-0.683229	5e-05
DDX3X	-1.12437	5e-05
DDX41	1.66847	5e-05
DDX46	-0.864224	5e-05
DDX5	-1.73184	5e-05
DDX50	0.893117	5e-05
DDX52	-0.542953	0.001
DECR2	-0.514063	0.0148
DEGS1	-0.539942	0.00085
DENND1A	0.723851	0.00025
DENND2A	0.621932	5e-05
DENND2D	-0.556596	0.0058
DENND3	0.909574	5e-05
DENND4C	0.933269	5e-05
DENND5A	0.721401	5e-05
DENND6B	1.23221	0.00025
DEPTOR	1.42663	5e-05
DERL2	-0.494082	0.0057
DESI1	-0.831929	5e-05
DET1	0.979484	0.0002
DEXI	-0.740892	0.00245
DFFB	-1.0753	0.00125
DGKD	0.417517	0.0136
DGKZ	-0.609571	0.0011
DHCR24	-1.01568	5e-05
DHCR7	-0.547496	0.00045
DHRS11	-1.03419	5e-05
DHRS13	1.83144	5e-05
DHRS3	2.40567	5e-05
DHX15	-0.605955	0.0001
DHX29	-0.783662	5e-05
DHX32	0.993732	0.00085
DHX33	-0.872209	5e-05
DHX35	-0.92051	5e-05
DHX36	-0.862878	5e-05
DHX37	-0.62207	0.00045
DHX40	0.926426	5e-05
DHX8	-0.839552	5e-05
DHX9	-0.696135	5e-05
DIABLO	-0.413245	0.0101
DIAPH2	0.611624	0.0003
DIP2C	0.530107	0.00395
DKC1	-1.15816	5e-05
DKFZP586I1420	-0.866174	0.00205
DKK1	-1.04098	5e-05
DLC1	0.605381	0.00015
DLD	-0.703452	5e-05
DLG1	-0.744453	5e-05
DLG4	1.7098	0.00105
DLG5	0.663174	5e-05
DMD	-0.558961	0.0122
DMGDH	0.601801	0.00875
DMTN	0.562114	0.00055
DNAAF2	-0.701332	0.0008
DNAJA1	-1.65856	5e-05
DNAJB1	-1.1661	5e-05
DNAJB11	-1.58198	5e-05
DNAJB13	1.72398	5e-05
DNAJB2	0.895361	5e-05
DNAJB4	-0.604829	0.0005
DNAJB5	-0.991697	5e-05
DNAJB6	-0.464584	0.00495
DNAJC10	-0.532002	0.0006
DNAJC12	-0.800032	0.01155
DNAJC21	-0.634868	5e-05
DNAJC3	-0.825433	5e-05
DNAJC6	0.794323	5e-05
DNAJC9	-0.441287	0.00665
DNAL4	0.825174	5e-05
DNLZ	-0.862709	0.0042
DNMT3B	-0.578273	0.0013
DNPEP	0.756637	5e-05
DOC2A	1.95452	0.00015
DOCK10	-0.684435	0.0009
DOCK11	-0.758097	5e-05
DOCK2	0.499332	0.0083
DOCK4	-1.23774	5e-05
DOCK6	0.602309	0.0013
DOCK7	0.945391	5e-05
DOK3	2.16067	5e-05
DOLPP1	-0.504031	0.0063
DOT1L	0.448404	0.00705
DPAGT1	-0.650325	0.00045
DPCD	1.22246	5e-05
DPF2	0.683443	5e-05
DPH2	-1.212	5e-05
DPH3	-1.32928	5e-05
DPH7	-0.852147	0.00035
DPP4	0.402201	0.01285
DPP7	0.441876	0.01275
DPP8	-0.464623	0.0079
DPY19L1	-0.569788	0.00185
DPY19L2	0.915354	5e-05
DPY19L2P2	1.12868	5e-05
DPY19L3	-0.767782	0.0002
DSCC1	-1.50538	5e-05
DSCR3	0.487092	0.0034
DSE	-0.478201	0.0029
DSN1	0.546377	0.0006
DTD2	-1.32186	5e-05
DTL	0.547779	0.0028
DTX3L	0.493801	0.0102
DTYMK	-0.690883	5e-05
DUS1L	-0.663428	0.0004
DUSP1	0.967788	5e-05
DUSP14	-0.439823	0.01295
DUSP3	0.638585	5e-05
DUSP4	-0.632726	0.0048
DUSP5	-0.517348	0.00525
DUSP6	-1.65076	5e-05
DUSP9	0.811798	0.00055
DVL1	0.592032	0.0006
DVL2	0.627562	5e-05
DYM	0.474692	0.00505
DYNC2H1	0.630765	0.00015
DYNC2LI1	0.707242	0.0002
DYNLL1	-0.860394	5e-05
DYNLL2	-0.544964	0.00145
DYRK1B	0.724762	0.00055
E2F3	-0.788596	5e-05
E2F4	-1.0705	5e-05
E2F6	-0.946223	5e-05
E2F7	0.433938	0.0058
EARS2	-0.546282	0.002
EBNA1BP2	-0.668961	0.0002
ECE1	0.792331	5e-05
ECHDC1	-0.6219	0.00035
ECSIT	0.693285	0.00095
ECT2	-0.424893	0.00725
EDA2R	1.13304	5e-05
EDARADD	1.16221	5e-05
EDEM1	0.675003	5e-05
EDEM3	-1.17861	5e-05
EDN2	1.38152	5e-05
EEA1	-0.53272	0.00155
EEF1A2	0.509792	0.00195
EEFSEC	0.761609	0.0001
EFCAB14	-0.437667	0.00595
EFCAB4A	1.47936	5e-05
EFEMP1	-0.846632	0.0001
EFEMP2	0.673434	0.00085
EFHC1	0.588417	0.0004
EFHD1	-0.569954	0.00095
EFNA1	1.71944	5e-05
EFNA3	3.2821	5e-05
EFNB2	-1.10349	0.0005
EFNB3	0.533453	0.00265
EFR3A	-0.960682	5e-05
EFTUD1	0.685686	5e-05
EGFR	1.66837	5e-05
EGLN1	1.76117	5e-05
EGLN3	2.80545	5e-05
EHD3	0.718753	5e-05
EHD4	-0.612025	0.00035
EI24	-0.402784	0.01025
EID2	-0.911182	0.00045
EIF1	0.709179	5e-05
EIF1AX	-0.408687	0.0099
EIF2A	0.539764	0.00065
EIF2D	0.405876	0.0139
EIF3A	-0.672378	5e-05
EIF3J	-0.786828	0.0021
EIF4B	0.44403	0.01005
EIF4E	-1.14952	5e-05
EIF4EBP1	0.60804	0.00035
EIF4G1	-0.832522	5e-05
EIF4H	0.656471	5e-05
EIF5	-0.459302	0.004
EIF5A	-0.752099	5e-05
EIF5A2	-0.538304	0.0014
EIF5B	-0.642273	5e-05
EIF6	-0.454597	0.00375
ELAC2	-0.89429	5e-05
ELF3	-0.60323	0.00075
ELFN2	0.790442	0.0036
ELL2	0.8183	5e-05
ELMO2	-1.39993	5e-05
ELMSAN1	1.39994	5e-05
ELOVL1	-0.622903	0.00025
ELOVL3	-1.19676	0.0001
ELOVL5	-0.496731	0.00485
ELOVL6	-1.42322	5e-05
ELP2	0.616686	0.0003
EMC2	0.409683	0.01435
EMC3-AS1	0.589065	0.00125
EMC8	-0.852223	5e-05
EML4	-0.498801	0.0015
ENC1	-0.892041	5e-05
ENDOD1	-1.01524	5e-05
ENDOG	1.0589	0.0073
ENKD1	0.555031	0.0078
ENO1	1.18434	5e-05
ENO2	2.62525	5e-05
ENOX2	-0.561624	0.0119
ENPP1	-0.612679	0.00225
ENSA	-0.428497	0.01345
ERVK3-1	-0.743073	0.0016
MIR22HG	-3.13501	5e-05
LINC00501	3.1998	0.01015
RP11-380J14.1	0.647882	0.00245
LINC00887	3.0294	0.00025
RP11-371I1.2	0.708857	0.0008
RPS10P7	1.28052	0.00745
RP4-717I23.3	0.731115	0.01355
RP11-54O7.3	0.936515	0.0054
RP11-554I8.2	3.16547	5e-05
OSER1-AS1	2.23759	0.0007
EPB41L4A-AS1	1.34088	0.00485
RP11-441O15.3	0.81803	0.00115
CTA-217C2.1	-1.74381	0.00075
LINC00511	1.63734	0.00025
MIR663A	1.63858	5e-05
RP11-169D4.1	-0.71527	0.00175
AC073218.2	1.20609	0.00325
RP11-462L8.1	1.61269	0.00395
KLHL7-AS1	0.952207	0.00455
AC104135.4	3.06486	5e-05
RP11-112L6.4	1.3909	0.0028
LINC00665	-0.934451	0.0046
RP3-510D11.2	1.03029	0.0141
RP11-122G18.5	0.55661	0.01455
AC079922.3	-1.22227	0.0038
RP11-206L10.5	1.56899	0.00425
LINC01011	2.08634	0.0001
RP11-540A21.2	1.64538	0.00705
MIR210HG	2.50944	5e-05
LUCAT1	2.22301	5e-05
RP11-362F19.1	-1.10088	0.00045
USP46-AS1	-1.53795	0.0034
PVT1	0.677624	0.0078
RP11-757G1.6	-0.991592	0.00045
RP11-610P16.1	1.39621	0.0106
RP11-150O12.1	1.29149	0.0151
RP11-806O11.1	2.18334	0.0003
RP11-760H22.2	1.33139	0.00105
RP1-102E24.8	-1.46039	0.00475
AC156455.1	0.7849	0.00075
RP5-1021I20.2	1.15262	5e-05
RP11-1029J19.4	3.96849	0.0039
RP3-449M8.6	1.49985	0.0055
RP11-16E12.1	1.80467	0.0065
AC083843.1	1.5215	5e-05
AC137934.1	-5.02003	0.0007
CTD-2319I12.1	-1.52159	0.0007
RP11-452L6.1	0.663938	0.0097
RP11-498C9.15	-1.47677	0.0005
AC005943.5	-1.39048	0.0017
RP11-498E2.7	1.16853	0.0072
LL0XNC01-7P3.1	-0.906965	0.00755
RP11-258C19.7	0.769757	0.0009
RP11-288H12.4	-0.968783	0.004
RP11-84C13.1	-1.57058	0.00105
RP11-326I11.3	-0.951178	0.0061
RP11-560J1.2	2.42131	0.00075
RP11-383J24.6	0.640559	0.0006
RP11-91J19.4	0.769065	0.0117
RP11-284F21.9	0.723895	0.015
RP11-348P10.2	-2.47491	0.00065
XXbac-BPGBPG55C20.2	1.01788	0.00065
RP11-44N11.2	2.27126	0.0094
RP11-563N4.1	-1.91015	0.0083
RP11-66B24.7	1.42616	0.0044
AC013394.2	0.712993	0.0136
RP5-943J3.2	-1.60863	0.0042
RP11-196G18.24	1.14028	0.0008
RP11-118K6.3	1.98359	0.0007
RP11-458F8.4	0.701197	0.00855
CITF22-92A6.1	1.47421	0.01195
RP11-212P7.2	-1.39817	0.0001
CTC-297N7.8	-0.773837	0.0014
RP11-54O7.18	2.24142	0.0036
ENTPD7	-1.37782	0.00225
EOGT	-1.20762	5e-05
EP400NL	-1.18896	0.00125
EPB41L1	0.566006	0.00075
EPHB2	-0.764699	0.0001
EPHX2	0.614703	0.0059
EPN1	0.542313	0.0013
EPOR	0.987376	5e-05
EPS15L1	0.709911	5e-05
EPS8	-0.507252	0.00095
EPS8L2	0.826315	5e-05
EPT1	-1.02939	5e-05
ERCC2	-0.658465	0.00115
ERCC4	-0.953413	5e-05
ERH	-0.692158	5e-05
ERO1L	1.96449	5e-05
ERP27	1.53757	0.00035
ERRFI1	2.19871	5e-05
ESCO1	0.476674	0.00395
ESCO2	-0.900229	5e-05
ESYT2	0.67845	5e-05
ESYT3	0.710702	0.0021
ETF1	-1.30722	5e-05
ETNK1	-0.510588	0.00495
ETS1	1.60773	5e-05
EVA1B	-0.750087	0.00255
EVC2	0.644169	0.0128
EVI5	-0.975797	5e-05
EXD2	0.42411	0.01375
EXO5	-1.06928	5e-05
EXOC2	-0.535452	0.0014
EXOC4	0.47377	0.0029
EXOG	-0.870728	5e-05
EXOSC1	-0.53444	0.00545
EXOSC4	-1.44	5e-05
EXOSC6	-0.58119	0.0039
EXT2	-0.521914	0.0019
EXTL2	-1.0214	5e-05
EXTL3	-0.690793	5e-05
EZH1	0.964571	5e-05
F2RL1	-0.416863	0.01165
F3	1.98852	5e-05
FABP5	-1.09251	5e-05
FADD	-0.538717	0.00195
FAHD1	0.673386	0.0002
FAIM	-0.564092	0.00625
FAM101B	-1.51994	5e-05
FAM102A	-0.520468	0.00605
FAM107B	1.28505	5e-05
FAM109B	-0.617858	0.00225
FAM110B	-0.604994	0.01325
FAM110C	2.64049	5e-05
FAM115C	4.24019	5e-05
FAM117B	1.08692	5e-05
FAM118B	-1.39031	0.0074
FAM122B	-0.439179	0.0132
FAM126A	-0.990678	5e-05
FAM126B	-0.68055	0.00075
FAM129B	0.54002	0.00115
FAM131A	-0.752813	0.00205
FAM131C	1.17516	0.00065
FAM134A	0.974673	5e-05
FAM135A	-1.12393	5e-05
FAM13A	1.94347	5e-05
FAM160A1	1.42041	5e-05
FAM160A2	0.478741	0.00975
FAM161A	0.694676	5e-05
FAM161B	1.14734	5e-05
FAM162A	2.55412	5e-05
FAM167A	0.668028	0.00065
FAM168A	0.794455	5e-05
FAM169A	-0.834398	5e-05
FAM173A	-1.25526	0.00015
FAM173B	-0.920616	5e-05
FAM174B	1.27019	5e-05
FAM193A	0.582928	0.0022
FAM193B	0.682123	0.0001
FAM195A	0.94622	0.0006
FAM203A	-1.46671	0.0012
FAM208B	-0.863382	5e-05
FAM210A	1.64953	5e-05
FAM213B	-0.75752	0.00035
FAM216A	1.46358	5e-05
FAM217B	-0.600277	0.0028
FAM219A	1.92965	5e-05
FAM220A	0.676976	0.00085
FAM222A	-1.6323	0.00045
FAM26F	2.35399	5e-05
FAM35A	-0.579958	0.0006
FAM3A	0.708998	0.0004
FAM3C	-0.684728	5e-05
FAM49B	-0.461299	0.00415
FAM53B	1.2748	5e-05
FAM57A	0.781179	5e-05
FAM58A	-1.22399	5e-05
FAM60A	0.476736	0.00435
FAM63A	0.565564	0.01365
FAM63B	0.586579	0.0005
FAM65A	0.656367	5e-05
FAM73B	-0.735009	0.0004
FAM76A	-0.691132	0.00305
FAM81A	-0.819763	0.0128
FAM83A	1.22192	5e-05
FAM86A	-2.18729	0.0007
FAM86C1	-1.91238	5e-05
FAM86C2P	-1.56544	0.0001
FAM86DP	-0.599493	0.0049
FAM86HP	-1.20328	0.01405
FAM86JP	-1.14243	0.0005
FAM91A1	-0.431987	0.0073
FAM92A1	-0.93793	5e-05
FAM98A	-1.48255	5e-05
FAM98B	-0.7278	5e-05
FAM98C	0.690905	0.0068
FANCM	-0.615993	0.0014
FANK1	1.89857	0.00015
FAR1	-1.05882	5e-05
FARSB	-0.825429	5e-05
FASN	-0.850582	5e-05
FASTKD5	-0.743096	0.00065
FAT4	0.944986	5e-05
FAXDC2	0.863724	5e-05
FBL	0.481534	0.0028
FBLN7	0.469342	0.0114
FBN2	-0.692588	5e-05
FBXL14	0.823885	0.0004
FBXL16	1.43486	5e-05
FBXL18	-1.55826	5e-05
FBXL2	0.924032	5e-05
FBXL20	0.652948	0.0002
FBXL3	0.564202	0.0014
FBXL4	0.66219	0.0009
FBXL6	-1.03001	5e-05
FBXO17	1.20701	5e-05
FBXO28	0.422502	0.00815
FBXO30	-0.96137	0.00055
FBXO33	-0.595222	0.00515
FBXO41	1.06063	5e-05
FBXO42	1.18807	5e-05
FBXO44	0.724624	0.0034
FBXO46	0.678683	0.00065
FBXO9	-0.575254	0.0007
FBXW11	-0.518336	0.00135
FCHSD1	0.730872	0.00055
FCHSD2	0.51991	0.00245
FDFT1	-0.939444	5e-05
FDPS	-0.600037	0.0012
FDX1	-1.20877	5e-05
FDX1L	-0.690184	0.00135
FECH	-0.612423	0.00065
FEM1A	-0.426935	0.01515
FEM1C	1.04836	5e-05
FER1L4	1.74706	5e-05
FERMT1	-1.5383	5e-05
FEZ2	0.608346	0.00015
FGD4	1.00576	5e-05
FGF1	-0.848113	0.00335
FGF11	2.42108	5e-05
FGF2	-0.867578	5e-05
FGFRL1	0.552535	0.00195
FH	-0.975108	5e-05
FHDC1	-1.0916	5e-05
FHL1	0.501522	0.0016
FHOD1	-0.724627	5e-05
FIBCD1	1.83258	5e-05
FICD	-1.40451	5e-05
FIGN	-0.70927	0.0001
FIGNL1	0.432028	0.0125
FKBP14	-0.946588	0.00015
FKBP15	0.744648	5e-05
FKBP4	-0.397774	0.01085
FKBP5	-0.688924	5e-05
FLAD1	-1.2647	5e-05
FLCN	1.20208	5e-05
FLI1	1.04118	0.0001
FLJ22184	0.883815	5e-05
FLNB	1.01801	5e-05
FLNC	0.47764	0.00345
FLT4	0.752459	0.0011
FLVCR1	-0.485901	0.00925
FN3K	0.613688	0.0051
FNBP1	0.68188	0.0001
FNBP1L	0.478703	0.0034
FNDC3B	0.424408	0.00795
FNIP1	1.25005	5e-05
FNTA	0.652338	5e-05
FOSL1	0.948414	5e-05
FOSL2	0.489275	0.0021
FOXC1	-1.16801	0.00025
FOXD1	0.898766	5e-05
FOXK1	0.514546	0.0026
FOXK2	-0.860577	5e-05
FOXL2	-0.803301	0.00035
FOXN3	0.866681	5e-05
FOXO1	-0.528155	0.008
FOXO3	0.931518	5e-05
FOXO4	0.611987	0.00195
FRAT1	-1.32074	0.002
FRAT2	-0.948595	0.00105
FRMD4A	0.524606	0.0026
FRMD6	0.805815	5e-05
FRMD8	-0.852583	5e-05
FRS3	0.820968	0.00175
FSCN1	0.411587	0.0108
FSTL3	0.606831	0.00015
FTH1	0.578935	0.0016
FTSJ3	-0.735083	0.0146
FUBP3	-0.505853	0.00125
FUCA1	-1.34327	5e-05
FUCA2	-0.402859	0.0116
FURIN	-1.02925	5e-05
FUT11	2.74519	5e-05
FUT8	-0.673697	0.00015
FXR1	0.461579	0.0045
FYTTD1	-1.17479	5e-05
FZD1	0.711246	0.00025
FZD2	-0.520356	0.0028
FZD7	0.804008	0.00015
FZD8	0.967215	0.00705
G3BP1	-0.630161	5e-05
G3BP2	-0.497273	0.00155
G6PC3	-0.533163	0.0017
GAB1	0.53279	0.0015
GAB2	0.524194	0.0035
GABBR1	0.517477	0.00365
GAD1	0.96913	5e-05
GADD45B	0.628426	0.001
GAL3ST1	1.4032	5e-05
GALK2	0.605099	0.0006
GALM	0.647572	0.0096
GALNT1	-0.573391	0.0003
GALNT10	-1.27115	5e-05
GALNT18	1.90957	5e-05
GALNT3	-0.739517	0.00365
GALNT7	-0.694614	5e-05
GAR1	-0.568725	0.01075
GARNL3	0.744357	0.006
GARS	-0.669461	5e-05
GART	-1.16955	5e-05
GAS1	-1.39674	0.0005
GATAD1	0.448823	0.0062
GATAD2A	-0.767466	5e-05
GBE1	1.54973	5e-05
GBP1	-0.702926	5e-05
GBP3	-0.632819	0.00285
GCAT	0.875012	5e-05
GCH1	-1.2087	5e-05
GCHFR	-0.708314	0.00045
GCLC	0.442777	0.0114
GCNT1	0.558275	0.0012
GCSH	-0.743542	0.0002
GCSHP3	-0.869283	0.00865
GDE1	-0.659935	0.00015
GDNF	-0.564914	0.00675
GDPD1	0.922968	0.01065
GDPD3	0.991605	0.0022
GEMIN8	1.07772	5e-05
GEN1	-0.815468	5e-05
GFM1	-1.24112	5e-05
GFPT2	2.07027	5e-05
GFRA1	-0.702747	5e-05
GGA2	0.993897	5e-05
GGH	-0.581665	0.0006
GINS4	-0.679047	5e-05
GIPC1	-1.05583	5e-05
GJB2	1.24144	0.00055
GK5	-0.474696	0.00525
GKAP1	0.643669	0.00295
GLB1L2	-0.59656	0.014
GLDC	-0.444583	0.01305
GLE1	0.417594	0.00795
GLI1	-2.11601	0.0002
GLI4	0.960313	5e-05
GLIS1	0.644149	0.00145
GLIS2	0.645085	0.00025
GLRX	1.79427	5e-05
GLRX2	-0.984709	5e-05
GLRX5	-0.54594	0.0029
GLS	-0.433382	0.0094
GLTP	0.47601	0.0038
GLTSCR2	0.648398	5e-05
GLYATL1	1.89646	5e-05
GLYATL2	0.9219	0.0061
GLYR1	-0.633523	0.0002
GM2A	0.428273	0.00995
GMCL1	0.705535	5e-05
GMFB	-0.822851	5e-05
GMPPB	-0.880307	0.00785
GNA12	-0.588978	0.0005
GNA13	0.700596	5e-05
GNAI3	0.481671	0.0024
GNG11	-0.939731	5e-05
GNL3L	-0.900086	5e-05
GNPNAT1	-0.61666	0.0002
GNPTAB	-0.588797	0.0004
GNRH1	1.22309	5e-05
GOLGA1	0.456776	0.0079
GOLGA3	-0.411248	0.0123
GOLIM4	-0.673778	0.0003
GOLPH3L	0.640201	0.0002
GOLT1B	-0.454773	0.00455
GORASP1	-0.569241	0.0023
GORASP2	-0.912849	5e-05
GOT1	-1.0545	5e-05
GOT2	-0.78918	5e-05
GPAA1	-0.717001	5e-05
GPAM	-0.906273	5e-05
GPATCH2L	0.573964	0.0006
GPATCH4	-1.81114	5e-05
GPC6	0.455581	0.0068
GPD1L	-1.16154	5e-05
GPI	1.27592	5e-05
GPR125	-0.879501	5e-05
GPR137B	0.746871	0.0037
GPR146	3.94749	0.0057
GPR153	-0.499113	0.0138
GPR160	1.32311	5e-05
GPR162	-0.536881	0.0074
GPR180	-0.588732	0.0012
GPR3	-1.3643	0.0001
GPRC5A	1.23501	5e-05
GPRC5B	1.0487	5e-05
GPRIN1	-0.571785	0.00065
GPT2	1.25134	5e-05
GPX8	-0.448171	0.00755
GRAMD1A	0.872212	5e-05
GRASP	1.03184	0.00525
GRB7	0.527482	0.00335
GRHL1	-2.19126	5e-05
GRINA	0.451735	0.00415
GRPEL1	0.695519	0.0001
GRSF1	1.04174	5e-05
GRWD1	-1.1765	5e-05
GSG2	-0.572693	0.0132
GSKIP	-0.982779	5e-05
GSN	0.563548	0.0004
GSPT1	-0.445322	0.00455
GSPT2	-0.562162	0.0138
GSTM3	0.446771	0.01325
GTF2A1	-0.507981	0.0014
GTF2A2	-0.475594	0.0048
GTF2E2	-0.674923	0.00025
GTF2H1	0.587946	0.0005
GTF2H2	-1.68089	5e-05
GTF2H2C_2	-1.40202	5e-05
GTF2IRD1	0.74112	5e-05
GTF3C6	-1.04777	5e-05
GTPBP4	-1.16683	5e-05
GXYLT2	1.58446	5e-05
GYG1	-0.485812	0.00585
GYG2	-0.672703	0.01255
GYLTL1B	-0.783127	0.0013
GYS1	2.78029	5e-05
GZF1	-0.723864	0.00015
H1F0	1.07003	5e-05
H1FX	0.441898	0.0071
H2AFV	-0.504694	0.0065
H2AFX	-0.996843	5e-05
H2AFY	-0.392521	0.013
H2AFZ	-0.852627	5e-05
H6PD	0.922158	5e-05
HABP4	-0.860343	5e-05
HARBI1	-1.00801	0.0062
HARS	-0.532147	0.01
HAT1	-0.763312	5e-05
HAUS2	0.399151	0.01435
HAUS4	0.675403	0.0002
HAUS6	0.663704	5e-05
HAUS7	-0.847594	0.00025
HAVCR1	-0.451421	0.00565
HBEGF	-0.837389	0.00385
HBP1	1.02543	5e-05
HBS1L	-0.569992	0.00125
HCCS	-0.611978	0.00045
HCFC1	-0.458788	0.00365
HCFC1R1	0.794463	0.0002
HCFC2	0.508177	0.0047
HCG27	1.34285	0.0002
HCG4	2.75563	5e-05
HCN3	0.483496	0.0082
HDAC1	-0.664073	5e-05
HDAC11	0.666175	0.0007
HDAC2	-0.94613	5e-05
HDAC3	0.608641	0.00015
HDAC5	1.06315	5e-05
HDAC8	-0.546324	0.00625
HDGFRP3	-0.677354	5e-05
HDHD3	-0.636171	0.0082
HDX	-0.779074	0.0016
HEATR3	-0.773171	5e-05
HEATR5A	-1.2552	5e-05
HECTD1	-0.658011	5e-05
HEIH	0.969095	5e-05
HELZ	1.26136	5e-05
HERC3	3.04891	5e-05
HERC5	-0.435519	0.00645
HES6	-0.814482	0.0038
HEXA	0.480486	0.00295
HEXIM1	-0.785751	5e-05
HFE	0.747185	0.0003
HGS	0.559107	0.00055
HIAT1	-0.499425	0.00215
HIATL1	-0.840044	5e-05
HIBCH	-0.521378	0.0063
HIF1A	-1.51545	5e-05
HIGD1A	-1.14187	5e-05
HILPDA	3.51687	5e-05
HINFP	0.693811	0.00035
HINT3	0.489021	0.0047
HIPK2	-0.450827	0.0057
HIRA	-0.855442	5e-05
HIVEP1	-0.522536	0.0022
HIVEP2	0.79155	5e-05
HJURP	0.460571	0.0036
HK1	1.30085	5e-05
HK2	3.29267	5e-05
HKR1	0.520548	0.0074
HLA-A	0.415652	0.0109
HLA-B	0.453297	0.007
HLA-E	0.810546	5e-05
HLA-H	0.45601	0.0131
HLF	-0.970451	0.0012
HMBOX1	0.527755	0.0138
HMBS	-0.87434	5e-05
HMGB1	-0.596514	0.0002
HMGB3	-0.796247	5e-05
HMGCL	1.3197	5e-05
HMGCR	-0.730405	5e-05
HMGCS1	-1.09859	5e-05
HMGN1	-0.482327	0.00275
HMGN3	-0.544153	0.0016
HMHA1	4.88246	0.00695
HMMR	0.538523	0.00085
HMOX1	3.1594	5e-05
HNF1B	0.910999	5e-05
HNRNPA0	-0.479181	0.0022
HNRNPA2B1	-0.419806	0.01295
HNRNPA3	-0.687447	5e-05
HNRNPAB	-1.8414	5e-05
HNRNPD	-0.397707	0.0125
HNRNPH1	-0.608233	0.00035
HNRNPH3	-1.05366	5e-05
HNRNPLL	-0.724542	0.00125
HNRNPM	-0.535624	0.0012
HNRNPR	-0.564808	0.0006
HOOK1	-0.777377	5e-05
HOXA1	-1.43149	0.0021
HOXA11	-1.37605	0.0002
HOXA13	3.56392	0.0005
HOXA2	-0.936803	0.0077
HOXB9	-0.967072	0.00035
HOXC-AS1	1.22652	0.01085
HOXC10	0.496849	0.0026
HOXC11	-0.76158	0.00465
HOXC8	-0.769877	0.00055
HOXD10	0.882054	0.00035
HOXD11	1.07224	0.00015
HOXD3	1.15925	0.0019
HPDL	-1.25363	0.00155
HPS1	0.746598	0.0001
HPS4	0.736727	5e-05
HR	0.990363	5e-05
HRH1	0.754887	5e-05
HS1BP3	0.88091	5e-05
HSBP1	-0.394888	0.0091
HSBP1L1	0.931016	5e-05
HSCB	0.552885	0.01305
HSD11B2	-1.34016	0.00455
HSD17B10	-0.53799	0.00115
HSD17B11	0.52714	0.00395
HSD17B14	1.05251	0.0014
HSD17B4	-0.445494	0.0051
HSD17B7	-0.491935	0.00945
HSDL1	0.590008	0.0001
HSDL2	0.616985	5e-05
HSF4	1.17936	5e-05
HSP90AA1	-1.1048	5e-05
HSPA14	-0.61849	0.00105
HSPA1B	-2.37003	5e-05
HSPA4	-1.14857	5e-05
HSPA5	-1.63232	5e-05
HSPA8	-1.11164	5e-05
HSPA9	-0.438703	0.006
HSPB1	-0.487699	0.0024
HSPBAP1	-0.95154	0.00035
HSPE1	-1.34505	0.00825
HSPH1	-1.66443	5e-05
HTATSF1	-0.691154	0.0001
HTRA1	-0.944076	5e-05
HYAL2	-1.38701	5e-05
HYOU1	-0.846472	5e-05
IARS	-0.761832	5e-05
IBA57	0.865953	5e-05
ICAM1	0.743791	5e-05
ICAM5	1.32995	5e-05
ICK	1.30479	5e-05
ICMT	-1.28635	5e-05
ICOSLG	0.882936	5e-05
ID2	-0.586394	0.0057
ID3	-1.46003	5e-05
IDE	-0.916404	5e-05
IDH1	-0.960912	5e-05
IDH2	0.604867	0.0002
IDH3A	-1.15953	5e-05
IDI1	-0.949726	5e-05
IDS	0.583139	0.0015
IER3	1.72274	5e-05
IER5	-0.568997	0.0021
IFFO1	-0.64114	0.0009
IFFO2	1.03957	5e-05
IFI30	-1.27065	5e-05
IFI35	-0.445603	0.0112
IFNGR2	0.629854	0.0011
IFRD2	-1.11338	5e-05
IFT27	-0.812146	0.0013
IFT57	-0.539745	0.0149
IFT81	0.895641	5e-05
IGBP1	0.768823	5e-05
IGF1R	0.627624	0.0001
IGF2BP2	0.413495	0.00825
IGFBP3	3.92064	5e-05
IGFBP4	-0.958316	5e-05
IGFN1	-0.520185	0.00095
IGIP	0.927479	5e-05
IKBIP	0.855117	5e-05
IKBKAP	-0.483594	0.00365
IKZF4	0.563653	0.0045
IL10RB	0.438526	0.01425
IL11	-1.49689	5e-05
IL17RB	-0.915672	0.0016
IL1R1	-1.17277	0.0001
IL21R	-1.13499	0.0001
IL27RA	-0.561198	0.006
IL7R	-0.655407	0.00075
ILF2	-0.747213	5e-05
ILF3	-0.457398	0.0063
IMMP2L	0.997457	0.0008
IMP3	1.10851	5e-05
IMPACT	-0.939228	5e-05
IMPAD1	0.645112	5e-05
INA	0.410991	0.01375
INADL	0.575976	0.0003
INF2	0.658961	0.0002
ING1	0.545646	0.00865
ING2	0.897626	5e-05
ING4	0.94576	5e-05
INHA	1.35389	5e-05
INHBA	-1.5047	0.0005
INHBB	3.97746	5e-05
INIP	-0.49711	0.0118
INPP1	-0.795901	0.0002
INPP4A	-0.515376	0.0066
INPP5D	0.668674	0.00735
INSIG2	2.90494	5e-05
INSR	0.880115	5e-05
INTS10	-0.806979	5e-05
IPMK	1.38268	5e-05
IPO13	-1.24527	5e-05
IPO5P1	-0.659083	0.0013
IPO7	-0.410175	0.0087
IQGAP3	0.681473	5e-05
IQSEC1	0.560041	0.00095
IRF1	-0.529898	0.0029
IRF2	-0.469846	0.0081
IRF2BP2	0.680279	5e-05
IRF2BPL	-0.447107	0.0081
IRF7	0.562986	0.0013
IRF8	-1.18672	0.00325
IRF9	0.533925	0.00135
IRS1	-0.744592	5e-05
IRS2	2.40364	5e-05
IRX3	1.55435	5e-05
ISG20L2	-0.559758	0.0029
ISM2	2.77714	5e-05
ISOC1	-0.952884	5e-05
ITGA2B	1.01996	5e-05
ITGA5	0.980793	5e-05
ITGA6	-0.974712	5e-05
ITGAV	-0.496282	0.0027
ITGB4	1.09026	5e-05
ITGB6	-0.918801	0.00045
ITIH5	0.99352	5e-05
ITPR1	0.665426	0.00605
ITPR3	0.819158	5e-05
IVD	-0.589967	0.00035
IWS1	-0.87045	5e-05
JADE2	-0.732065	5e-05
JAG2	0.73666	0.0001
JAK2	-0.628767	0.00375
JAK3	1.27191	5e-05
JARID2	0.497585	0.00545
JDP2	-0.742476	0.00095
JMJD1C	0.446439	0.00555
JMJD6	0.824523	5e-05
JMY	0.405081	0.0138
JUN	1.11068	5e-05
KALRN	2.3376	5e-05
KAT2A	-0.498739	0.0025
KAT2B	0.569764	0.00085
KAT6B	1.00553	5e-05
KAT7	0.649241	0.0001
KATNBL1	-0.610192	0.00185
KBTBD11	2.05315	5e-05
KBTBD6	-0.662579	0.00455
KCMF1	0.473448	0.0035
KCNC3	2.65902	5e-05
KCNG3	-1.16101	0.002
KCNK1	-0.728612	0.0102
KCNMA1	0.888358	0.0038
KCNQ5	-1.1836	0.0001
KCTD11	1.81268	5e-05
KCTD12	0.562698	0.0083
KCTD17	-0.572321	0.0052
KCTD21	-0.617527	0.01275
KCTD6	0.618773	0.0032
KCTD7	0.798538	5e-05
KCTD9	0.833948	5e-05
KDELR2	-0.470432	0.00345
KDM2A	0.489015	0.00165
KDM2B	1.39013	5e-05
KDM3A	1.86372	5e-05
KDM4A	-0.559071	0.00045
KDM4B	1.40579	5e-05
KDM4C	1.59619	5e-05
KDM5B	1.06189	5e-05
KDM5C	0.392297	0.0122
KDM6B	2.22312	5e-05
KDM7A	0.976811	5e-05
KHDRBS1	0.537462	0.001
KHNYN	0.465046	0.01055
KIAA0020	-0.817781	5e-05
KIAA0040	-1.00037	0.001
KIAA0100	-0.648184	5e-05
KIAA0141	0.392306	0.0138
KIAA0195	1.05457	5e-05
KIAA0232	-1.07279	5e-05
KIAA0247	-0.711326	0.0018
KIAA0391	-0.450439	0.0146
KIAA0430	0.460578	0.0049
KIAA0907	0.452231	0.0048
KIAA0930	-0.863143	5e-05
KIAA1107	0.699705	0.0149
KIAA1191	0.801264	5e-05
KIAA1244	2.61983	5e-05
KIAA1279	-0.822736	5e-05
KIAA1407	0.967872	0.002
KIAA1432	0.537799	0.0007
KIAA1462	1.33608	5e-05
KIAA1467	0.748699	5e-05
KIAA1549	-1.23334	5e-05
KIAA1551	0.61073	0.00015
KIAA1671	0.944603	5e-05
KIAA1715	1.79483	5e-05
KIAA1804	0.611318	5e-05
KIAA1841	-0.523612	0.0096
KIAA1958	1.65123	5e-05
KIAA2013	0.613575	0.00045
KIF12	0.50612	0.0029
KIF1C	-0.819022	5e-05
KIF21A	-0.433592	0.0067
KIF23	-0.726957	5e-05
KIF2A	-0.433233	0.00805
KIF5B	-0.713898	5e-05
KISS1R	inf	5e-05
KITLG	-1.24364	5e-05
KIZ	1.10044	5e-05
KLC2	-1.23869	5e-05
KLC4	0.560687	0.00235
KLF11	0.434606	0.00945
KLF12	0.606273	0.00165
KLF16	-0.831793	5e-05
KLF5	1.16226	5e-05
KLF6	0.44934	0.006
KLF7	0.563175	0.00055
KLF8	0.904723	5e-05
KLF9	0.662383	0.0009
KLHDC8B	0.581722	0.0113
KLHL13	-1.76381	5e-05
KLHL18	-1.27134	5e-05
KLHL24	0.855594	5e-05
KLHL25	-1.36772	5e-05
KLHL26	0.739712	0.0017
KLHL28	0.620454	0.0009
KLHL29	-0.621736	0.0017
KLHL36	0.571008	0.0043
KLHL42	-0.840218	5e-05
KMT2A	0.74702	5e-05
KMT2C	0.591956	0.0001
KMT2D	-0.418761	0.0086
KMT2E	0.668901	5e-05
KPNA1	-0.461998	0.00465
KPNA2	-1.08677	5e-05
KPNA3	-1.05774	5e-05
KPNA4	-0.506372	0.00155
KPNA5	0.571563	0.0078
KRBA1	0.634576	0.0015
KRBOX4	1.44136	5e-05
KRCC1	1.20791	5e-05
KRI1	-0.780181	0.00055
KRT17	1.35708	5e-05
KRT19	0.924504	5e-05
KRT34	-0.753071	0.0147
KRT81	-1.36551	0.0058
L3MBTL2	-1.16983	5e-05
LACTB2	-0.810928	5e-05
LAMA3	0.521646	0.0043
LAMB2	0.436522	0.0054
LAMB3	0.59301	0.0058
LAP3	-0.726411	5e-05
LARP1	-0.478283	0.0024
LARP4	-1.3472	5e-05
LARS2	-0.781468	5e-05
LATS2	0.504732	0.0031
LBR	-0.885381	5e-05
LCMT2	-0.865537	0.004
LCOR	0.447346	0.00765
LDHA	0.97627	5e-05
LDLRAP1	-0.704224	0.00025
LDOC1L	-0.470684	0.0048
LEPRE1	-0.570268	0.0015
LEPREL4	-0.547074	0.0065
LETM1	-1.59826	5e-05
LETMD1	1.06485	5e-05
LGALS3	1.00432	5e-05
LGALS8	1.17152	5e-05
LHFPL2	0.523994	0.0012
LIG3	-0.981497	5e-05
LIG4	-1.86072	5e-05
LIMA1	-0.723264	5e-05
LIMCH1	0.59273	0.0005
LIMD1	0.968806	5e-05
LIME1	-0.650176	0.0133
LIMK1	-0.962988	5e-05
LIMS1	0.690283	5e-05
LIMS2	0.636933	0.0011
LIN28B	-0.999453	0.00125
LIN54	1.19033	5e-05
LINC00152	0.839674	0.0035
LINC00263	1.12993	5e-05
LINC00294	0.622359	0.00075
LINC00471	1.36508	0.002
LINC00641	-1.09113	0.0013
LINC00674	0.448438	0.0075
LINC00883	-1.51711	0.00055
LINC00936	-1.13912	0.01145
LINC00999	1.01183	0.00175
LINC01000	0.463493	0.00685
LINC01127	2.85565	5e-05
LIPG	-0.968576	0.00015
LLPH	-0.645476	0.0001
LMAN1	0.606019	0.0005
LMBR1	-0.413406	0.01345
LMBR1L	0.993628	5e-05
LMBRD2	0.650918	0.0007
LMCD1	0.685738	5e-05
LMF1	0.686602	0.0126
LMLN	0.646501	0.00085
LMNB1	-0.566955	0.00055
LMNB2	-0.473482	0.00355
LMO1	1.77951	5e-05
LMO4	-1.03557	5e-05
LOC100126784	1.7956	0.00245
LOC100129361	-0.494034	0.0052
LOC100133091	1.25062	0.0018
LOC100134368	1.47703	0.0049
LOC100289561	1.43221	0.0146
LOC100506476	1.56431	0.00055
LOC100506548	0.666136	0.0001
LOC100506730	0.656651	0.01035
LOC100507053	0.856766	0.00845
LOC100507459	1.23081	5e-05
LOC100630918	-0.931045	0.0102
LOC100630923	1.87879	0.00035
LOC101927318	-2.46011	0.0087
LOC101928335	3.55348	5e-05
LOC102288414	-1.20133	5e-05
LOC102724927	0.929527	0.00035
LOC143666	1.17805	0.0023
LOC150776	0.715072	0.00425
LOC154761	4.15059	0.00075
LOC283070	1.89581	0.00025
LOC284023	1.45953	5e-05
LOC374443	0.709994	0.00015
LOC440434	1.17442	5e-05
LOC441666	-1.32284	5e-05
LOC54944	-1.48749	5e-05
LOC728323	1.04927	0.0106
LOC730101	2.16367	5e-05
LOC90784	-1.44079	5e-05
LOH12CR1	-0.781901	0.0095
LONP1	0.934168	5e-05
LOX	3.73097	5e-05
LOXL2	1.01863	5e-05
LPCAT3	-0.90734	5e-05
LPIN2	0.715008	5e-05
LPIN3	1.21541	5e-05
LPL	0.827203	0.0045
LPP	0.448212	0.00655
LPXN	0.739316	0.01465
LRAT	3.79166	5e-05
LRFN4	-0.717509	0.00135
LRIF1	-1.15729	5e-05
LRIG2	0.564727	0.002
LRP1	1.07695	5e-05
LRP5L	-1.48692	0.0006
LRP6	-0.453313	0.0052
LRP8	-1.7403	5e-05
LRR1	-0.905123	5e-05
LRRC1	-0.593541	0.00245
LRRC14	-0.666322	0.0052
LRRC20	-0.449676	0.00995
LRRC23	1.0798	5e-05
LRRC27	0.89056	0.0021
LRRC37A2	1.31986	0.0011
LRRC37A4P	0.545661	0.0024
LRRC37B	0.995672	5e-05
LRRC37BP1	0.844361	5e-05
LRRC41	1.02131	5e-05
LRRC42	0.482618	0.00255
LRRC58	1.00698	5e-05
LRRC59	-1.12169	5e-05
LRRC61	-0.808461	0.0003
LRRC75A-AS1	0.444454	0.01035
LRRC8B	-1.05831	5e-05
LRRC8D	-0.872618	5e-05
LRRC8E	-0.588388	0.00235
LRRFIP1	0.576792	0.0003
LRRN4	-1.33446	5e-05
LRWD1	-0.815715	0.0078
LSG1	-0.742762	5e-05
LSM1	-0.866772	0.0086
LSM10	-1.31458	5e-05
LSM11	0.808752	0.0008
LSM12	0.467022	0.0086
LSM4	-0.608399	0.0004
LSM7	-0.462513	0.0146
LSR	0.480649	0.00715
LTBR	-0.459499	0.00605
LTV1	-1.27621	5e-05
LUC7L	-0.620874	0.0005
LY6E	-0.401688	0.01035
LYAR	-0.636706	0.00575
LYPLA1	-0.642744	5e-05
LYPLA2	-0.681881	5e-05
LYRM9	0.741733	0.0132
LYSMD1	0.983623	0.00285
LYSMD2	-1.14961	5e-05
LYSMD4	-0.833898	0.00295
LZTS2	0.803721	5e-05
MAB21L3	1.03185	0.00535
MACROD2	0.751973	5e-05
MADD	0.400293	0.0128
MAFF	1.28843	5e-05
MAFK	0.817339	5e-05
MAGED1	-0.50518	0.00155
MAGEF1	-0.4383	0.00935
MAGEH1	-0.769445	0.0084
MAGOHB	-0.560768	0.00165
MAK16	-0.930596	5e-05
MAL	-0.5779	0.0004
MAL2	-0.624885	0.0001
MAMDC4	0.897672	0.00035
MAMLD1	-0.731245	0.0014
MAN1A2	-0.856022	5e-05
MANBA	1.29557	5e-05
MANEAL	-0.481698	0.00865
MANF	-1.07304	5e-05
MANSC1	-0.992206	5e-05
MAP1B	-0.518767	0.00115
MAP1LC3C	-1.18428	0.00015
MAP2K1	0.945582	5e-05
MAP2K3	-1.15393	5e-05
MAP2K5	0.624678	0.00135
MAP2K7	0.534863	0.00125
MAP3K1	0.748588	5e-05
MAP3K14	1.00232	5e-05
MAP3K15	1.64352	0.00175
MAP3K5	-0.675905	0.00085
MAP3K7	-0.467125	0.00365
MAP7	-1.27447	0.00015
MAP7D1	-1.07135	5e-05
MAPK13	1.03374	5e-05
MAPK3	0.468928	0.00555
MAPK6	-0.789746	5e-05
MAPK7	0.73223	0.00055
MAPK8IP3	0.708906	5e-05
MAPKAP1	-1.16013	5e-05
MAPKAPK2	-0.619727	0.00015
MAPKAPK3	-0.43809	0.01315
MAPRE1	-1.01511	5e-05
MAPRE2	-0.800266	0.0001
MAPT	0.833873	0.00365
2018-03-01	-1.38912	5e-05
2018-03-02	-0.63095	0.0132
2018-03-06	0.415262	0.0082
2018-03-08	0.506385	0.00565
2018-03-09	0.848263	5e-05
MARCKS	0.811948	5e-05
MARCKSL1	-0.561386	0.00055
MARK2	-0.661035	5e-05
MARK3	-0.441858	0.00625
MARK4	0.954522	5e-05
MARS	-1.76958	5e-05
MARS2	-1.61575	5e-05
MARVELD2	-1.46357	5e-05
MAST1	1.23399	5e-05
MASTL	0.564948	0.00025
MAT2A	-1.17986	5e-05
MATK	1.08826	0.01305
MAU2	0.574684	0.0006
MBD3	-0.678458	5e-05
MBNL1	-0.407416	0.0131
MBNL2	0.575945	0.0005
MBOAT7	-0.439086	0.00765
MBTD1	0.648389	0.0001
MCAM	-0.725866	5e-05
MCCC1	0.745522	0.00015
MCCC2	-0.488352	0.00245
MCM2	0.492944	0.0019
MCRS1	-0.547749	0.0007
MCTS1	-0.445998	0.00945
MDM1	-0.572798	0.00255
MDM4	0.441342	0.0098
ME2	-0.515519	0.00215
MECP2	0.641428	0.00845
MED12L	-0.686427	0.0011
MED13L	0.388828	0.014
MED15	0.977927	5e-05
MED21	-0.495462	0.00295
MEGF9	-0.698794	0.0004
MEIS3P1	-0.479629	0.01275
[truncated: 2,022 more rows]
