# Supplementary material for: Hypoxia-related long noncoding RNAs are associated with varicocele-related male infertility
Source: PLoS One. 2020 Apr 30;15(4):e0232357. doi: 10.1371/journal.pone.0232357 (PMC7192471; doi:10.1371/journal.pone.0232357)
Supplement: S3 Table — The ensemble ID, chromosomal location, fold changes and P-values were presented for selected long non-coding RNAs (lncRNAs). (XLSM) [file pone.0232357.s003.xlsm]

## Sheet: Sheet1
			GSE76743		GSE70544
gene-symbol	Ensembl-Id	locus	log2FoldChange	p_value (adj)	log2FoldChange	p_value
MIR210HG	ENSG00000247095	chr11:565656-568457	4.77505	1.07983e-76	2.50944	5e-05
SNHG1	ENSG00000255717	chr11:62619459-62623386	-0.945116	4.49539e-09	1.25266	5e-05
RP11-540A21.2	ENSG00000245522	chr11:9776316-10315754	1.58212	3.70319e-06	1.64538	0.00705
RP11-498C9.15	ENSG00000263731	chr17:79836300-79838982	-1.41297	3.93695e-06	-1.47677	0.0005
TPT1-AS1	ENSG00000170919	chr13:45915479-45965618	0.937311	7.52754e-06	1.45045	0.0001
ADAMTS9-AS2	ENSG00000241684	chr3:64501330-64997143	1.61286	9.26987e-05	3.33218	0.0001
MIR22HG	ENSG00000186594	chr17:1614797-1641893	0.488058	0.000105005	-3.13501	5e-05
SNHG16	ENSG00000163597	chr17:74553845-74561430	-0.446682	0.000882764	1.14889	0.0095
MLLT4-AS1	ENSG00000198221	chr6:168224569-168227476	1.45784	0.00162935	2.43012	0.00085
SNHG12	ENSG00000197989	chr1:28879528-28908366	-0.479202	0.0128385	2.08357	5e-05
LINC00263	ENSG00000235823	chr10:102133332-102148111	0.480631	0.0142994	1.12993	5e-05
RP11-362F19.1	ENSG00000248810	chr4:142240603-142253772	1.48331	0.0148687	-1.10088	0.00045
SNHG7	ENSG00000233016	chr9:139607023-139622636	0.618226	0.016547	1.20372	5e-05
LINC00471	ENSG00000181798	chr2:232373136-232379050	-1.45818	0.0188843	1.36508	0.002
LINC00641	ENSG00000258441	chr14:21668237-21675059	-0.4536	0.0223022	-1.09113	0.0013
RP11-84C13.1	ENSG00000271359	chr4:90032650-90033519	-1.08989	0.0257473	-1.57058	0.00105
EPB41L4A-AS1	ENSG00000224032	chr5:111496222-111755010	0.521416	0.0287065	1.34088	0.00485
RP11-462L8.1	ENSG00000229656	chr10:33247772-33371030	-0.913143	0.0497497	1.61269	0.00395
